# Supplementary material for: Influence of the cautionary legend on non-nutritive sweetener (NNS) on preference and healthfulness perception
Source: PLoS One. 2024 Nov 25;19(11):e0314040. doi: 10.1371/journal.pone.0314040 (PMC11588219; doi:10.1371/journal.pone.0314040)
Supplement: S1 Dataset — (CSV) [file pone.0314040.s001.csv]

ID	time	parents_age_baseline	nutr_knowledge_baseline	nns_knowledge_baseline	health_nectar	health_nns	health_juice	pref_nectar_vs_juice	pref_nns_vs_nectar
1	1	30	High knowledge	Yes	1	1	1	0	1
1	2	30	High knowledge	Yes	2	1	3	0	0
2	1	32	High knowledge	Yes	3	1	1	0	0
2	2	32	High knowledge	Yes	2	2	3	0	0
3	1	38	High knowledge	Yes	2	2	2	0	0
3	2	38	High knowledge	Yes	2	1	3	0	0
4	1	38	Low knowledge	Yes	1	2	3	0	1
4	2	38	Low knowledge	Yes	1	1	3	0	0
5	1	29	Low knowledge	Yes	2	3	3	0	1
5	2	29	Low knowledge	Yes	2	2	3	0	1
6	1	34	High knowledge	Yes	2	3	4	0	1
6	2	34	High knowledge	Yes	2	1	4	0	0
7	1	37	High knowledge	Yes	2	3	4	0	0
7	2	37	High knowledge	Yes	1	1	3	0	0
8	1	37	Low knowledge	Yes	2	2	2	1	0
8	2	37	Low knowledge	Yes	2	1	2	0	0
9	1	30	High knowledge	Yes	1	1	1	0	0
9	2	30	High knowledge	Yes	2	1	2	0	0
10	1	42	Low knowledge	Yes	3	3	4	0	0
10	2	42	Low knowledge	Yes	3	1	3	1	0
11	1	36	Low knowledge	Yes	3	3	3	1	0
11	2	36	Low knowledge	No	2	2	2	0	0
12	1	44	High knowledge	Yes	1	1	1	0	1
12	2	44	High knowledge	Yes	1	1	3	0	1
13	1	35	High knowledge	Yes	2	2	3	0	0
13	2	35	High knowledge	Yes	2	2	3	0	0
14	1	36	Medium knowledge	Yes	2	2	2	0	0
14	2	36	Medium knowledge	Yes	2	1	3	0	0
15	1	36	Medium knowledge	Yes	2	2	2	1	0
15	2	36	Medium knowledge	Yes	2	2	3	0	0
16	1	32	High knowledge	Yes	3	1	3	0	0
16	2	32	High knowledge	Yes	2	1	3	1	0
17	1	34	Low knowledge	Yes	2	2	2	0	0
17	2	34	Low knowledge	Yes	2	1	3	0	0
18	1	35	Low knowledge	No	2	2	2	1	1
18	2	35	Low knowledge	Yes	1	1	1	1	0
19	1	39	High knowledge	No	1	2	3	0	1
19	2	39	High knowledge	Yes	2	1	3	0	0
20	1	35	Medium knowledge	Yes	2	2	2	0	0
20	2	35	Medium knowledge	Yes	1	3	3	0	0
21	1	38	Low knowledge	Yes	1	3	2	0	1
21	2	38	Low knowledge	Yes	1	1	2	0	0
22	1	28	High knowledge	Yes	2	1	3	0	0
22	2	28	High knowledge	Yes	2	1	2	0	0
23	1	35	Low knowledge	Yes	2	3	3	0	0
23	2	35	Low knowledge	Yes	1	1	1	0	0
24	1	36	Medium knowledge	Yes	2	2	2	0	1
24	2	36	Medium knowledge	Yes	2	1	2	0	0
25	1	36	Medium knowledge	Yes	2	1	2	0	0
25	2	36	Medium knowledge	Yes	2	1	2	0	0
26	1	29	Low knowledge	Yes	1	1	1	1	0
26	2	29	Low knowledge	Yes	2	1	4	0	0
27	1	38	High knowledge	Yes	1	1	1	0	0
27	2	38	High knowledge	Yes	1	1	3	0	0
28	1	33	High knowledge	Yes	2	2	2	0	0
28	2	33	High knowledge	Yes	1	1	3	0	0
29	1	30	Medium knowledge	Yes	3	1	3	0	0
29	2	30	Medium knowledge	Yes	2	3	4	0	1
30	1	32	Medium knowledge	No	2	3	3	0	1
30	2	32	Medium knowledge	Yes	3	3	3	0	0
31	1	27	High knowledge	Yes	3	1	3	0	0
31	2	27	High knowledge	Yes	3	2	4	0	0
32	1	36	Medium knowledge	Yes	2	3	4	0	1
32	2	36	Medium knowledge	Yes	1	2	2	0	1
33	1	35	High knowledge	Yes	1	1	1	0	0
33	2	35	High knowledge	Yes	1	1	2	0	0
34	1	29	Low knowledge	Yes	3	3	4	0	0
34	2	29	Low knowledge	Yes	2	1	3	1	0
35	1	37	Low knowledge	No	2	3	4	0	0
35	2	37	Low knowledge	Yes	2	3	3	0	1
36	1	37	Medium knowledge	Yes	1	1	1	1	1
36	2	37	Medium knowledge	Yes	1	1	2	0	0
37	1	44	High knowledge	Yes	1	1	1	0	1
37	2	44	High knowledge	Yes	1	1	2	0	0
38	1	40	Low knowledge	Yes	1	1	1	0	1
38	2	40	Low knowledge	Yes	1	1	1	0	0
39	1	41	High knowledge	Yes	1	1	1	0	0
39	2	41	High knowledge	Yes	2	1	3	0	0
40	1	33	High knowledge	Yes	2	2	2	0	0
40	2	33	High knowledge	Yes	1	1	1	0	0
41	1	33	High knowledge	Yes	2	2	2	0	1
41	2	33	High knowledge	Yes	3	3	3	0	0
42	1	33	Low knowledge	Yes	3	2	4	0	0
42	2	33	Low knowledge	Yes	1	1	4	0	0
43	1	38	Medium knowledge	Yes	2	2	3	0	0
43	2	38	Medium knowledge	Yes	2	2	3	0	0
44	1	38	High knowledge	Yes	3	2	4	0	0
44	2	38	High knowledge	Yes	2	1	3	0	0
45	1	41	High knowledge	Yes	1	1	1	0	0
45	2	41	High knowledge	Yes	1	1	2	0	0
46	1	44	Low knowledge	Yes	3	3	2	0	0
46	2	44	Low knowledge	Yes	2	2	3	0	0
47	1	26	Medium knowledge	Yes	3	2	3	1	0
47	2	26	Medium knowledge	Yes	1	1	1	0	0
48	1	30	Medium knowledge	Yes	2	1	3	0	0
48	2	30	Medium knowledge	Yes	1	1	3	0	0
49	1	36	Medium knowledge	Yes	3	3	3	1	0
49	2	36	Medium knowledge	Yes	1	1	2	0	0
50	1	30	Low knowledge	Yes	2	2	3	0	1
50	2	30	Low knowledge	Yes	2	2	3	1	0
51	1	28	High knowledge	Yes	1	3	3	0	1
51	2	28	High knowledge	Yes	1	2	3	0	1
52	1	40	High knowledge	Yes	1	1	1	0	0
52	2	40	High knowledge	Yes	1	1	1	0	0
53	1	36	Medium knowledge	Yes	3	3	3	1	0
53	2	36	Medium knowledge	No	3	2	4	0	0
54	1	39	High knowledge	Yes	2	2	3	0	0
54	2	39	High knowledge	Yes	2	2	3	0	0
55	1	32	Low knowledge	Yes	1	2	3	0	1
55	2	32	Low knowledge	Yes	3	1	4	1	0
56	1	35	High knowledge	Yes	1	1	1	0	1
56	2	35	High knowledge	Yes	1	1	1	0	0
57	1	35	Low knowledge	No	3	3	4	0	0
57	2	35	Low knowledge	Yes	2	1	3	1	1
58	1	38	Medium knowledge	Yes	3	2	3	0	0
58	2	38	Medium knowledge	Yes	2	2	2	0	0
59	1	35	Medium knowledge	Yes	3	2	3	0	0
59	2	35	Medium knowledge	Yes	2	1	3	0	0
60	1	32	Low knowledge	Yes	4	1	4	0	0
60	2	32	Low knowledge	No	3	1	4	0	0
61	1	32	High knowledge	Yes	1	1	1	1	0
61	2	32	High knowledge	Yes	2	2	2	0	0
62	1	31	Medium knowledge	Yes	3	3	3	1	1
62	2	31	Medium knowledge	Yes	2	1	3	0	0
63	1	26	Medium knowledge	Yes	3	3	3	0	0
63	2	26	Medium knowledge	Yes	3	2	3	1	0
64	1	25	Medium knowledge	No	3	2	4	0	0
64	2	25	Medium knowledge	No	3	2	4	1	0
65	1	41	High knowledge	Yes	3	1	4	0	0
65	2	41	High knowledge	Yes	2	2	4	0	1
66	1	31	Low knowledge	Yes	2	2	2	0	1
66	2	31	Low knowledge	Yes	3	1	3	0	0
67	1	40	Low knowledge	Yes	3	3	2	1	1
67	2	40	Low knowledge	Yes	2	2	4	0	1
68	1	41	High knowledge	Yes	1	1	1	0	1
68	2	41	High knowledge	Yes	1	1	2	0	0
69	1	27	Low knowledge	No	3	3	3	0	0
69	2	27	Low knowledge	Yes	2	1	3	0	0
70	1	35	Medium knowledge	Yes	2	2	3	0	0
70	2	35	Medium knowledge	Yes	2	1	3	0	0
71	1	31	Medium knowledge	Yes	3	3	4	0	0
71	2	31	Medium knowledge	Yes	3	2	4	0	0
72	1	31	Low knowledge	Yes	1	1	4	0	0
72	2	31	Low knowledge	Yes	3	2	4	0	0
73	1	38	Low knowledge	No	2	3	3	0	1
73	2	38	Low knowledge	Yes	3	1	3	0	0
74	1	44	High knowledge	No	2	1	1	0	0
74	2	44	High knowledge	Yes	2	1	4	0	0
75	1	26	Low knowledge	Yes	3	2	3	1	0
75	2	26	Low knowledge	Yes	2	1	3	0	0
76	1	30	Low knowledge	Yes	3	3	3	0	1
76	2	30	Low knowledge	Yes	2	3	3	0	1
77	1	40	High knowledge	Yes	3	2	4	0	0
77	2	40	High knowledge	Yes	3	3	3	0	0
78	1	33	Medium knowledge	Yes	2	2	3	0	0
78	2	33	Medium knowledge	Yes	2	2	3	0	0
79	1	27	High knowledge	Yes	3	3	3	1	0
79	2	27	High knowledge	Yes	1	1	4	1	0
80	1	32	Low knowledge	Yes	1	1	1	1	0
80	2	32	Low knowledge	Yes	1	1	2	0	0
81	1	34	Low knowledge	Yes	3	3	4	0	0
81	2	34	Low knowledge	Yes	3	2	4	0	0
82	1	40	Low knowledge	Yes	2	3	3	0	1
82	2	40	Low knowledge	Yes	2	1	3	0	0
83	1	29	Medium knowledge	No	3	3	3	1	0
83	2	29	Medium knowledge	Yes	2	1	3	0	0
84	1	29	Low knowledge	Yes	3	2	2	1	0
84	2	29	Low knowledge	Yes	3	1	3	0	0
85	1	36	High knowledge	Yes	1	1	1	0	1
85	2	36	High knowledge	Yes	1	1	1	0	0
86	1	32	Medium knowledge	Yes	3	3	3	0	1
86	2	32	Medium knowledge	Yes	2	2	2	1	0
87	1	31	Medium knowledge	No	3	3	3	0	1
87	2	31	Medium knowledge	Yes	3	2	3	1	0
88	1	29	High knowledge	Yes	2	2	2	0	1
88	2	29	High knowledge	Yes	3	3	3	1	0
89	1	26	Low knowledge	Yes	1	4	4	0	1
89	2	26	Low knowledge	Yes	2	1	3	0	0
90	1	30	Low knowledge	Yes	3	2	3	0	0
90	2	30	Low knowledge	Yes	2	1	4	0	0
91	1	43	Low knowledge	Yes	1	1	1	1	0
91	2	43	Low knowledge	Yes	2	3	3	1	0
92	1	37	Low knowledge	No	3	4	4	0	1
92	2	37	Low knowledge	Yes	1	1	4	0	0
93	1	30	Medium knowledge	Yes	2	2	3	0	0
93	2	30	Medium knowledge	Yes	2	1	3	0	0
94	1	28	Low knowledge	Yes	2	3	3	0	1
94	2	28	Low knowledge	Yes	2	2	3	0	0
95	1	28	Low knowledge	Yes	3	3	4	0	0
95	2	28	Low knowledge	Yes	2	3	3	0	1
96	1	33	Low knowledge	No	1	3	3	0	1
96	2	33	Low knowledge	Yes	1	1	3	1	0
97	1	38	Low knowledge	Yes	1	4	4	0	1
97	2	38	Low knowledge	Yes	3	3	1	0	0
98	1	27	High knowledge	Yes	1	1	1	0	0
98	2	27	High knowledge	Yes	2	1	3	0	0
99	1	32	Medium knowledge	Yes	3	2	2	1	0
99	2	32	Medium knowledge		3	1	4	0	0
100	1	26	Medium knowledge	Yes	2	3	3	0	0
100	2	26	Medium knowledge	Yes	3	1	3	0	0
101	1	33	High knowledge	Yes	3	2	4	0	0
101	2	33	High knowledge	Yes	2	1	3	0	0
102	1	31	Low knowledge	No	3	3	4	0	0
102	2	31	Low knowledge	Yes	2	2	3	0	0
103	1	31	Low knowledge	No	3	3	3	1	1
103	2	31	Low knowledge	Yes	2	1	4	1	0
104	1	27	High knowledge	Yes	3	1	3	0	0
104	2	27	High knowledge	Yes	1	2	4	0	1
105	1	27	High knowledge	Yes	2	3	4	0	1
105	2	27	High knowledge	Yes	2	2	3	0	0
106	1	32	High knowledge	Yes	2	2	3	0	0
106	2	32	High knowledge	Yes	1	1	1	0	0
107	1	35	Medium knowledge	Yes	2	2	2	1	1
107	2	35	Medium knowledge	Yes	2	2	3	0	0
108	1	25	Medium knowledge	Yes	1	3	3	0	1
108	2	25	Medium knowledge	No	1	1	4	0	0
109	1	34	High knowledge	Yes	1	1	1	1	0
109	2	34	High knowledge	Yes	2	2	2	0	0
110	1	31	High knowledge	Yes	2	2	2	0	0
110	2	31	High knowledge	Yes	2	1	3	0	0
111	1	27	High knowledge	Yes	1	3	4	0	1
111	2	27	High knowledge	No	1	1	3	0	1
112	1	42	Low knowledge	Yes	2	3	2	1	0
112	2	42	Low knowledge	Yes	2	1	3	0	1
113	1	35	High knowledge	Yes	2	2	3	0	0
113	2	35	High knowledge	Yes	1	1	3	0	0
114	1	28	Medium knowledge	Yes	3	2	3	0	0
114	2	28	Medium knowledge	Yes	2	2	3	0	0
115	1	29	High knowledge	Yes	2	2	2	0	1
115	2	29	High knowledge	Yes	2	1	3	0	0
116	1	27	Low knowledge	No	3	3	3	0	1
116	2	27	Low knowledge	Yes	2	2	3	0	1
117	1	25	High knowledge	Yes	1	3	3	0	0
117	2	25	High knowledge	Yes	1	1	2	0	0
118	1	30	Low knowledge	No	3	3	3	0	1
118	2	30	Low knowledge	Yes	3	1	4	0	0
119	1	30	Low knowledge	Yes	3	2	2	1	0
119	2	30	Low knowledge	Yes	1	3	4	0	1
120	1	36	Medium knowledge	Yes	1	1	1	1	1
120	2	36	Medium knowledge	Yes	1	1	1	0	0
121	1	31	Low knowledge	No	2	2	4	1	0
121	2	31	Low knowledge	Yes	2	1	3	0	0
122	1	29	Medium knowledge	No	2	1	4	0	0
122	2	29	Medium knowledge	No	2	1	4	0	0
123	1	41	High knowledge	Yes	2	3	3	0	1
123	2	41	High knowledge	Yes	2	1	3	0	0
124	1	43	High knowledge	Yes	1	1	1	1	1
124	2	43	High knowledge	Yes	1	1	2	0	0
125	1	25	Low knowledge	Yes	2	2	2	0	1
125	2	25	Low knowledge	Yes	2	1	2	0	0
126	1	28	Low knowledge	Yes	2	3	3	0	0
126	2	28	Low knowledge	Yes	3	3	4	1	0
127	1	33	High knowledge	No	2	2	2	1	0
127	2	33	High knowledge	Yes	2	2	3	1	0
128	1	28	Medium knowledge	Yes	3	3	3	0	0
128	2	28	Medium knowledge	Yes	3	2	3	0	0
129	1	28	High knowledge	Yes	2	2	2	1	0
129	2	28	High knowledge	Yes	3	3	3	0	0
130	1	32	Low knowledge	Yes	2	2	3	0	1
130	2	32	Low knowledge	Yes	2	1	4	0	0
131	1	34	Medium knowledge	Yes	2	2	2	0	0
131	2	34	Medium knowledge	Yes	2	1	3	0	0
132	1	35	Medium knowledge	Yes	2	1	3	0	0
132	2	35	Medium knowledge	Yes	2	1	3	0	0
133	1	28	Low knowledge	Yes	2	2	2	1	1
133	2	28	Low knowledge	Yes	2	1	3	0	0
134	1	32	High knowledge	Yes	2	3	3	0	0
134	2	32	High knowledge	Yes	1	1	3	0	0
135	1	42	Medium knowledge	Yes	3	3	3	1	1
135	2	42	Medium knowledge	Yes	2	2	3	0	0
136	1	31	High knowledge	Yes	2	1	2	0	0
136	2	31	High knowledge	Yes	2	1	2	0	0
137	1	39	Medium knowledge	Yes	1	2	2	0	1
137	2	39	Medium knowledge	Yes	1	1	2	0	0
138	1	29	Medium knowledge	No	2	3	3	1	0
138	2	29	Medium knowledge	Yes	2	2	3	0	1
139	1	29	Low knowledge	Yes	3	1	3	0	0
139	2	29	Low knowledge	Yes	1	1	3	0	0
140	1	40	Low knowledge	Yes	2	1	2	0	0
140	2	40	Low knowledge	Yes	2	1	3	0	0
141	1	36	High knowledge	Yes	3	3	4	0	0
141	2	36	High knowledge	Yes	1	1	4	0	0
142	1	34	Low knowledge	Yes	1	1	2	1	0
142	2	34	Low knowledge	Yes	2	1	3	1	0
143	1	38	High knowledge	Yes	2	1	1	1	0
143	2	38	High knowledge	Yes	1	1	2	0	0
144	1	38	High knowledge	Yes	1	1	2	0	0
144	2	38	High knowledge	Yes	2	1	3	0	0
145	1	39	High knowledge	Yes	1	2	3	0	0
145	2	39	High knowledge	Yes	4	4	3	0	0
146	1	43	Low knowledge	Yes	2	3	3	0	1
146	2	43	Low knowledge	Yes	2	1	4	0	0
147	1	40	Medium knowledge	Yes	3	3	3	0	0
147	2	40	Medium knowledge	Yes	2	2	4	0	0
148	1	32	Medium knowledge	No	3	3	4	0	1
148	2	32	Medium knowledge	Yes	2	1	3	0	0
149	1	26	Low knowledge	Yes	3	2	4	0	0
149	2	26	Low knowledge	Yes	3	1	4	0	0
150	1	39	High knowledge	Yes	1	3	4	0	1
150	2	39	High knowledge	Yes	3	1	4	0	0
151	1	34	Medium knowledge	Yes	3	2	2	1	0
151	2	34	Medium knowledge	No	2	2	3	0	1
152	1	32	Medium knowledge	Yes	2	2	4	0	0
152	2	32	Medium knowledge	Yes	2	2	2	0	0
153	1	40	Medium knowledge	Yes	2	2	2	1	0
153	2	40	Medium knowledge	Yes	2	2	3	0	0
154	1	27	Low knowledge	Yes	2	3	3	0	1
154	2	27	Low knowledge	Yes	2	2	3	0	0
155	1	29	Medium knowledge	No	3	3	3	0	0
155	2	29	Medium knowledge	Yes	3	3	3	1	0
156	1	43	High knowledge	Yes	2	2	2	0	0
156	2	43	High knowledge	Yes	1	1	2	0	0
157	1	37	Medium knowledge	Yes	3	3	3	0	0
157	2	37	Medium knowledge	Yes	2	2	2	0	0
158	1	24	Low knowledge	Yes	2	3	4	0	0
158	2	24	Low knowledge	Yes	3	3	3	0	1
159	1	27	Low knowledge	Yes	2	2	3	1	0
159	2	27	Low knowledge	Yes	1	2	3	1	1
160	1	33	Medium knowledge	Yes	2	3	4	0	0
160	2	33	Medium knowledge	Yes	2	2	3	0	1
161	1	32	High knowledge	Yes	1	2	4	0	0
161	2	32	High knowledge	Yes	2	1	3	0	0
162	1	28	Medium knowledge	Yes	3	2	3	0	0
162	2	28	Medium knowledge	Yes	3	3	3	0	0
163	1	43	High knowledge	Yes	1	2	2	1	0
163	2	43	High knowledge	Yes	2	2	3	0	0
164	1	27	Low knowledge	Yes	1	3	4	0	1
164	2	27	Low knowledge	Yes	1	1	4	0	0
165	1	31	Low knowledge	No	3	3	3	1	0
165	2	31	Low knowledge	Yes	4	4	4	1	0
166	1	40	High knowledge	Yes	3	1	4	0	0
166	2	40	High knowledge	Yes	4	1	2	1	0
167	1	36	Medium knowledge	Yes	3	3	4	0	0
167	2	36	Medium knowledge	Yes	2	3	3	1	0
168	1	26	Medium knowledge	Yes	2	2	2	0	1
168	2	26	Medium knowledge	Yes	2	1	3	0	0
169	1	30	High knowledge	Yes	1	1	1	0	0
169	2	30	High knowledge	Yes	1	1	1	0	0
170	1	44	Low knowledge	Yes	2	3	4	0	1
170	2	44	Low knowledge	Yes	2	2	3	0	0
171	1	34	High knowledge	Yes	1	1	1	0	1
171	2	34	High knowledge	Yes	1	1	2	0	0
172	1	34	Medium knowledge	Yes	3	2	3	0	0
172	2	34	Medium knowledge	Yes	3	1	4	0	0
173	1	28	Low knowledge	Yes	2	3	4	0	1
173	2	28	Low knowledge	Yes	2	2	4	0	0
174	1	35	Low knowledge	No	3	3	3	0	0
174	2	35	Low knowledge	Yes	2	1	3	0	0
175	1	34	Medium knowledge	Yes	2	3	2	0	1
175	2	34	Medium knowledge	Yes	2	3	4	1	0
176	1	37	Low knowledge	No	2	2	4	0	0
176	2	37	Low knowledge	Yes	3	4	4	1	0
177	1	43	High knowledge	Yes	2	2	3	0	0
177	2	43	High knowledge	Yes	1	1	3	0	0
178	1	31	Medium knowledge	Yes	2	2	2	1	0
178	2	31	Medium knowledge	Yes	4	3	4	0	0
179	1	34	Low knowledge	Yes	2	2	2	0	1
179	2	34	Low knowledge	Yes	2	1	3	0	0
180	1	31	Low knowledge	Yes	1	3	3	0	1
180	2	31	Low knowledge	Yes	1	2	4	1	0
181	1	37	Medium knowledge	Yes	1	1	1	0	0
181	2	37	Medium knowledge	Yes	3	2	3	0	0
182	1	25	Medium knowledge	Yes	2	2	2	0	1
182	2	25	Medium knowledge	No	2	1	3	0	0
183	1	26	Low knowledge	Yes	2	2	2	0	0
183	2	26	Low knowledge	Yes	3	3	3	0	0
184	1	29	Low knowledge	Yes	3	2	4	0	0
184	2	29	Low knowledge	Yes	3	2	4	0	0
185	1	38	Low knowledge	Yes	3	4	4	1	0
185	2	38	Low knowledge	Yes	2	1	3	0	0
186	1	30	Low knowledge	No	3	3	3	1	0
186	2	30	Low knowledge	Yes	2	2	3	0	1
187	1	34	Low knowledge	No	3	3	2	0	0
187	2	34	Low knowledge	No	2	1	2	0	0
188	1	25	High knowledge	No	1	3	3	0	1
188	2	25	High knowledge	Yes	2	1	2	0	0
189	1	33	Medium knowledge	No	2	3	4	0	1
189	2	33	Medium knowledge	Yes	1	2	3	0	1
190	1	29	Medium knowledge	Yes	2	2	2	1	0
190	2	29	Medium knowledge	Yes	2	1	1	0	0
191	1	29	Medium knowledge	No	2	2	2	0	1
191	2	29	Medium knowledge	Yes	2	2	3	0	0
192	1	37	Low knowledge	Yes	3	2	3	0	0
192	2	37	Low knowledge	Yes	2	1	4	0	0
193	1	26	Low knowledge	Yes	2	2	2	0	0
193	2	26	Low knowledge	Yes	1	1	1	1	0
194	1	26	Low knowledge	Yes	3	3	3	0	0
194	2	26	Low knowledge	Yes	3	1	4	0	0
195	1	31	High knowledge	Yes	3	3	4	0	0
195	2	31	High knowledge	Yes	2	2	4	0	0
196	1	39	High knowledge	Yes	2	2	2	0	1
196	2	39	High knowledge	Yes	2	1	2	0	0
197	1	36	Low knowledge	Yes	2	3	3	0	1
197	2	36	Low knowledge	Yes	2	1	3	0	0
198	1	28	Medium knowledge	Yes	3	2	3	0	1
198	2	28	Medium knowledge	Yes	2	2	3	1	0
199	1	27	High knowledge	Yes	2	2	2	1	1
199	2	27	High knowledge	Yes	1	1	1	0	0
200	1	33	Medium knowledge	Yes	3	2	3	0	0
200	2	33	Medium knowledge	Yes	2	1	3	0	0
201	1	35	Low knowledge	No	3	3	3	0	0
201	2	35	Low knowledge	Yes	2	2	2	1	0
202	1	34	Low knowledge	Yes	2	2	2	1	0
202	2	34	Low knowledge	Yes	1	1	3	0	1
203	1	35	High knowledge	Yes	1	2	3	0	1
203	2	35	High knowledge	Yes	1	1	3	0	0
204	1	38	Low knowledge	Yes	3	2	4	0	0
204	2	38	Low knowledge	Yes	3	3	3	1	0
205	1	38	Low knowledge	No	3	3	3	0	1
205	2	38	Low knowledge	Yes	2	2	2	0	0
206	1	38	Low knowledge	No	2	1	2	0	0
206	2	38	Low knowledge	Yes	2	1	3	0	0
207	1	33	Medium knowledge	Yes	2	2	2	0	0
207	2	33	Medium knowledge	Yes	3	2	3	0	0
208	1	31	Low knowledge	Yes	3	3	3	0	1
208	2	31	Low knowledge	Yes	3	3	3	1	0
209	1	30	Medium knowledge	Yes	3	2	4	0	0
209	2	30	Medium knowledge		2	1	4	0	1
210	1	39	High knowledge	Yes	3	3	3	0	0
210	2	39	High knowledge	Yes	2	1	3	0	0
211	1	31	Low knowledge	Yes	3	3	2	0	0
211	2	31	Low knowledge	Yes	2	1	3	0	0
212	1	35	Medium knowledge	Yes	2	3	1	0	1
212	2	35	Medium knowledge	Yes	2	2	4	0	0
213	1	38	High knowledge	Yes	3	3	3	1	0
213	2	38	High knowledge	Yes	2	2	4	0	0
214	1	29	Low knowledge	Yes	3	2	4	0	0
214	2	29	Low knowledge	Yes	2	1	3	1	0
215	1	36	Low knowledge	Yes	2	2	2	0	1
215	2	36	Low knowledge	Yes	3	2	2	1	0
216	1	30	Low knowledge	Yes	2	2	3	0	0
216	2	30	Low knowledge	Yes	2	2	2	0	0
217	1	30	Medium knowledge	Yes	3	3	4	0	1
217	2	30	Medium knowledge	Yes	2	3	3	1	0
218	1	28	Low knowledge	Yes	3	2	2	1	0
218	2	28	Low knowledge	Yes	3	3	4	0	0
219	1	32	Low knowledge	Yes	2	2	3	1	0
219	2	32	Low knowledge	Yes	1	1	3	0	0
220	1	29	Low knowledge	No	3	3	3	1	0
220	2	29	Low knowledge	Yes	4	3	4	1	0
221	1	48	Medium knowledge	Yes	1	1	1	0	1
221	2	48	Medium knowledge	Yes	1	1	2	0	0
222	1	34	Low knowledge	Yes	3	3	4	0	0
222	2	34	Low knowledge	Yes	3	2	3	1	0
223	1	26	High knowledge	Yes	1	1	1	0	1
223	2	26	High knowledge	Yes	1	1	2	0	0
224	1	28	High knowledge	No	2	2	2	1	0
224	2	28	High knowledge	Yes	1	1	4	1	0
225	1	28	Medium knowledge	No	3	2	4	0	0
225	2	28	Medium knowledge	Yes	3	1	2	1	0
226	1	27	High knowledge	Yes	2	1	1	1	0
226	2	27	High knowledge	No	2	1	3	0	0
227	1	30	Medium knowledge	Yes	2	2	2	0	0
227	2	30	Medium knowledge	Yes	1	1	2	0	1
228	1	35	Low knowledge	Yes	3	4	4	0	1
228	2	35	Low knowledge	Yes	3	2	3	0	0
229	1	33	High knowledge	Yes	2	2	2	0	0
229	2	33	High knowledge	Yes	2	1	3	0	0
230	1	39	Medium knowledge	Yes	3	3	3	1	1
230	2	39	Medium knowledge	Yes	2	1	3	0	0
231	1	28	Low knowledge	Yes	2	2	2	1	1
231	2	28	Low knowledge	Yes	1	1	3	0	0
232	1	25	Low knowledge	Yes	3	3	3	0	1
232	2	25	Low knowledge	Yes	2	2	2	0	0
233	1	26	High knowledge	Yes	2	2	2	0	1
233	2	26	High knowledge	Yes	1	1	3	0	0
234	1	46	High knowledge	Yes	1	1	1	0	0
234	2	46	High knowledge	Yes	1	1	2	0	0
235	1	35	Low knowledge	Yes	2	2	2	0	1
235	2	35	Low knowledge	Yes	2	2	3	0	0
236	1	31	High knowledge	No	2	2	3	0	0
236	2	31	High knowledge	No	1	1	2	0	0
237	1	25	Low knowledge	No	1	2	3	0	1
237	2	25	Low knowledge	No	3	3	4	0	0
238	1	47	Medium knowledge	Yes	3	1	3	1	0
238	2	47	Medium knowledge	Yes	3	3	3	0	0
239	1	35	Low knowledge	Yes	1	3	3	1	0
239	2	35	Low knowledge	Yes	3	3	4	1	0
240	1	34	Low knowledge	Yes	1	1	1	0	0
240	2	34	Low knowledge	Yes	1	2	2	0	0
241	1	47	Low knowledge	Yes	2	2	2	0	1
241	2	47	Low knowledge	Yes	2	3	3	0	1
242	1	38	Medium knowledge	Yes	3	3	3	0	0
242	2	38	Medium knowledge	No	2	1	3	0	0
243	1	38	Low knowledge	Yes	1	1	1	1	0
243	2	38	Low knowledge	Yes	2	1	3	0	0
244	1	33	Low knowledge	Yes	2	3	3	0	1
244	2	33	Low knowledge	Yes	2	1	3	0	0
245	1	40	High knowledge	Yes	1	1	2	0	0
245	2	40	High knowledge	Yes	1	1	3	0	0
246	1	32	Low knowledge	Yes	2	2	2	1	0
246	2	32	Low knowledge	Yes	2	1	3	0	0
247	1	37	Medium knowledge	Yes	2	2	2	0	0
247	2	37	Medium knowledge	Yes	2	1	3	0	0
248	1	37	High knowledge	No	2	2	2	0	0
248	2	37	High knowledge	No	1	1	2	0	0
249	1	42	Low knowledge	Yes	1	1	1	0	0
249	2	42	Low knowledge	Yes	1	1	3	0	0
250	1	31	High knowledge	Yes	2	2	3	0	0
250	2	31	High knowledge	Yes	3	3	3	0	0
251	1	35	High knowledge	Yes	2	2	3	1	1
251	2	35	High knowledge	Yes	2	3	3	0	1
252	1	28	High knowledge	No	1	1	1	0	1
252	2	28	High knowledge	Yes	2	2	4	0	0
253	1	35	Medium knowledge	Yes	3	2	3	0	0
253	2	35	Medium knowledge	Yes	4	4	4	1	0
254	1	29	Low knowledge	Yes	2	1	3	0	0
254	2	29	Low knowledge	Yes	2	1	2	0	0
255	1	22	High knowledge	Yes	2	2	3	0	0
255	2	22	High knowledge	Yes	1	1	1	0	0
256	1	40	Low knowledge	Yes	1	2	2	0	0
256	2	40	Low knowledge	Yes	2	2	2	0	0
257	1	30	High knowledge	Yes	2	2	2	0	0
257	2	30	High knowledge	Yes	2	1	3	0	0
258	1	37	High knowledge	Yes	1	1	1	1	0
258	2	37	High knowledge	Yes	2	1	3	0	0
259	1	34	High knowledge	Yes	1	1	1	0	0
259	2	34	High knowledge	Yes	2	1	3	0	0
260	1	35	Medium knowledge	No	2	2	2	0	0
260	2	35	Medium knowledge	Yes	2	1	3	0	0
261	1	40	Medium knowledge	Yes	2	2	2	0	1
261	2	40	Medium knowledge	Yes	2	3	3	0	1
262	1	30	Low knowledge	Yes	2	2	3	0	0
262	2	30	Low knowledge	Yes	3	2	3	0	0
263	1	36	Medium knowledge	Yes	3	3	3	0	0
263	2	36	Medium knowledge	No	2	1	2	0	0
264	1	42	High knowledge	Yes	1	1	1	0	0
264	2	42	High knowledge	Yes	2	1	3	0	0
265	1	35	High knowledge	Yes	3	3	3	0	1
265	2	35	High knowledge	Yes	3	3	3	0	0
266	1	43	Low knowledge	Yes	3	1	3	0	0
266	2	43	Low knowledge	Yes	1	1	3	0	0
267	1	37	Medium knowledge	Yes	1	1	2	0	0
267	2	37	Medium knowledge	Yes	2	1	3	0	0
268	1	37	High knowledge	Yes	3	3	3	1	0
268	2	37	High knowledge	Yes	2	2	2	1	1
269	1	41	Medium knowledge	Yes	2	3	4	0	0
269	2	41	Medium knowledge	Yes	2	1	3	0	0
270	1	29	High knowledge	Yes	1	1	1	1	0
270	2	29	High knowledge	Yes	2	1	3	0	0
271	1	32	High knowledge	Yes	1	2	4	0	1
271	2	32	High knowledge	No	2	1	3	0	0
272	1	39	Medium knowledge	Yes	3	2	4	0	0
272	2	39	Medium knowledge	Yes	3	3	3	0	0
273	1	33	Medium knowledge	No	2	3	2	1	0
273	2	33	Medium knowledge	Yes	2	2	2	0	0
274	1	27	Low knowledge	Yes	3	2	3	0	0
274	2	27	Low knowledge	Yes	3	2	2	1	0
275	1	25	Low knowledge	No	3	3	4	0	0
275	2	25	Low knowledge	Yes	3	3	4	0	0
276	1	43	High knowledge	Yes	3	2	2	1	0
276	2	43	High knowledge	Yes	2	1	3	0	0
277	1	36	Low knowledge	Yes	2	2	2	1	1
277	2	36	Low knowledge	Yes	2	1	3	1	0
278	1	38	Low knowledge	Yes	3	2	2	1	0
278	2	38	Low knowledge	Yes	3	2	4	1	0
279	1	23	High knowledge	Yes	3	3	3	1	0
279	2	23	High knowledge	Yes	2	1	4	0	0
280	1	37	Medium knowledge	Yes	2	1	2	1	0
280	2	37	Medium knowledge	Yes	3	2	4	0	0
281	1	41	High knowledge	Yes	1	2	3	0	1
281	2	41	High knowledge	Yes	2	1	3	0	0
282	1	44	Low knowledge	Yes	2	1	1	1	0
282	2	44	Low knowledge	Yes	2	1	3	0	0
283	1	38	High knowledge	Yes	4	4	3	0	1
283	2	38	High knowledge	Yes	2	1	2	0	0
284	1	35	Low knowledge	Yes	3	3	3	1	0
284	2	35	Low knowledge	Yes	2	1	3	0	0
285	1	33	Medium knowledge	Yes	2	3	3	0	0
285	2	33	Medium knowledge	Yes	2	2	3	0	0
286	1	40	Medium knowledge	Yes	3	2	3	0	0
286	2	40	Medium knowledge	Yes	2	1	4	0	0
287	1	33	Medium knowledge	Yes	2	2	2	0	0
287	2	33	Medium knowledge	No	2	3	3	0	1
288	1	30	Medium knowledge	Yes	2	3	3	0	1
288	2	30	Medium knowledge	Yes	1	1	3	0	0
289	1	35	High knowledge	Yes	4	2	4	1	0
289	2	35	High knowledge	Yes	3	1	4	0	0
290	1	39	Low knowledge	No	3	3	3	0	0
290	2	39	Low knowledge	No	1	1	4	0	0
291	1	26	Low knowledge	Yes	2	2	2	0	1
291	2	26	Low knowledge	Yes	1	1	2	0	0
292	1	37	Medium knowledge	Yes	2	2	3	0	0
292	2	37	Medium knowledge	Yes	1	1	3	0	0
293	1	44	High knowledge	Yes	3	2	3	0	0
293	2	44	High knowledge	Yes	2	1	4	0	0
294	1	38	High knowledge	Yes	2	2	3	1	0
294	2	38	High knowledge	Yes	1	1	2	0	0
295	1	30	Medium knowledge	Yes	3	1	3	0	0
295	2	30	Medium knowledge	No	3	2	4	0	0
296	1	47	Medium knowledge	Yes	3	3	4	0	0
296	2	47	Medium knowledge	Yes	3	2	4	0	0
297	1	31	Medium knowledge	Yes	2	3	4	1	1
297	2	31	Medium knowledge	Yes	3	2	1	1	1
298	1	34	High knowledge	No	2	1	3	0	0
298	2	34	High knowledge		1	1	3	0	0
299	1	39	High knowledge	Yes	1	1	1	0	1
299	2	39	High knowledge	Yes	4	1	2	0	0
300	1	41	High knowledge	Yes	3	2	4	0	0
300	2	41	High knowledge	Yes	2	1	3	0	0
301	1	31	High knowledge	Yes	1	3	3	0	0
301	2	31	High knowledge	Yes	2	1	4	0	0
302	1	38	Medium knowledge	Yes	3	3	3	0	1
302	2	38	Medium knowledge	Yes	3	2	4	0	0
303	1	43	Low knowledge	Yes	3	3	4	0	0
303	2	43	Low knowledge	Yes	2	1	3	1	0
304	1	31	High knowledge	Yes	1	1	1	0	0
304	2	31	High knowledge	Yes	2	1	2	0	0
305	1	33	Low knowledge	No	2	2	2	1	0
305	2	33	Low knowledge	No	1	1	2	0	1
306	1	45	High knowledge	Yes	1	1	1	0	0
306	2	45	High knowledge	Yes	1	2	2	0	1
307	1	37	High knowledge	Yes	1	1	1	0	0
307	2	37	High knowledge	Yes	1	1	1	0	0
308	1	34	High knowledge	No	2	3	3	0	1
308	2	34	High knowledge	Yes	2	1	3	0	0
309	1	40	Medium knowledge	Yes	2	1	3	0	0
309	2	40	Medium knowledge	Yes	1	3	4	0	1
310	1	45	Medium knowledge	Yes	1	1	3	0	0
310	2	45	Medium knowledge	Yes	1	1	4	0	0
311	1	35	High knowledge	Yes	2	2	3	0	0
311	2	35	High knowledge	Yes	1	1	3	0	0
312	1	46	Medium knowledge	Yes	1	1	1	1	0
312	2	46	Medium knowledge	Yes	1	1	2	0	0
313	1	26	Low knowledge	No	3	4	2	1	1
313	2	26	Low knowledge	Yes	2	1	3	0	0
314	1	35	High knowledge	Yes	2	1	3	0	0
314	2	35	High knowledge	Yes	2	1	4	0	0
315	1	28	Medium knowledge	No	3	3	3	0	0
315	2	28	Medium knowledge	Yes	3	2	2	1	0
316	1	31	High knowledge	Yes	1	1	1	0	0
316	2	31	High knowledge	Yes	2	1	3	1	1
317	1	26	Low knowledge	Yes	2	1	2	0	0
317	2	26	Low knowledge	Yes	2	2	3	0	0
318	1	29	Low knowledge	Yes	2	3	4	1	0
318	2	29	Low knowledge	Yes	3	2	4	0	0
319	1	35	Low knowledge	Yes	3	3	3	1	1
319	2	35	Low knowledge	Yes	1	1	3	0	0
320	1	42	High knowledge	Yes	2	1	2	0	0
320	2	42	High knowledge	Yes	1	1	2	0	0
321	1	37	Medium knowledge	Yes	1	1	2	0	0
321	2	37	Medium knowledge	Yes	3	3	3	0	0
322	1	43	Low knowledge	Yes	2	2	3	0	0
322	2	43	Low knowledge	Yes	2	2	3	0	0
323	1	36	Medium knowledge	Yes	1	3	3	0	1
323	2	36	Medium knowledge	Yes	2	2	3	0	0
324	1	24	High knowledge	Yes	1	2	2	0	0
324	2	24	High knowledge	Yes	1	1	3	0	0
325	1	31	High knowledge	Yes	1	1	1	1	0
325	2	31	High knowledge	No	1	1	3	1	0
326	1	18	Medium knowledge	No	2	2	2	0	1
326	2	18	Medium knowledge	Yes	2	2	3	0	0
327	1	38	High knowledge	Yes	1	1	1	0	0
327	2	38	High knowledge	Yes	2	3	3	0	1
328	1	41	High knowledge	Yes	2	3	3	0	0
328	2	41	High knowledge	Yes	1	1	3	0	0
329	1	39	High knowledge	Yes	2	1	2	0	0
329	2	39	High knowledge	Yes	2	1	3	0	0
330	1	35	High knowledge	Yes	3	3	4	0	1
330	2	35	High knowledge	Yes	2	1	4	0	1
331	1	32	High knowledge	Yes	1	1	4	0	0
331	2	32	High knowledge	Yes	2	1	3	0	0
332	1	23	Low knowledge	No	3	2	3	0	0
332	2	23	Low knowledge	Yes	2	1	2	0	0
333	1	29	Medium knowledge	Yes	2	2	3	0	1
333	2	29	Medium knowledge	Yes	3	3	3	0	0
334	1	31	High knowledge	Yes	2	1	3	0	1
334	2	31	High knowledge	Yes	1	1	1	1	0
335	1	27	Low knowledge	No	3	2	4	0	0
335	2	27	Low knowledge	Yes	2	1	3	0	0
336	1	32	Low knowledge	Yes	1	1	1	0	0
336	2	32	Low knowledge	Yes	2	1	3	0	0
337	1	28	Low knowledge	Yes	1	1	1	0	1
337	2	28	Low knowledge	Yes	1	1	2	0	0
338	1	45	High knowledge	Yes	1	1	1	0	0
338	2	45	High knowledge	Yes	2	2	2	1	0
339	1	37	Low knowledge	Yes	3	2	3	0	0
339	2	37	Low knowledge	Yes	3	2	4	0	0
340	1	49	High knowledge	Yes	2	2	2	0	1
340	2	49	High knowledge	Yes	1	1	2	0	0
341	1	38	Medium knowledge	Yes	3	2	3	0	0
341	2	38	Medium knowledge	Yes	3	1	3	0	0
342	1	38	High knowledge	Yes	1	1	1	1	0
342	2	38	High knowledge	Yes	1	2	1	0	0
343	1	42	Medium knowledge	Yes	3	3	3	0	1
343	2	42	Medium knowledge	Yes	3	3	2	1	1
344	1	36	High knowledge	Yes	1	3	4	0	0
344	2	36	High knowledge	Yes	1	1	3	1	1
345	1	33	Low knowledge	Yes	2	2	2	0	0
345	2	33	Low knowledge	No	2	2	3	0	0
346	1	30	High knowledge	Yes	2	1	1	0	0
346	2	30	High knowledge	Yes	2	1	3	0	0
347	1	45	High knowledge	Yes	3	1	1	1	0
347	2	45	High knowledge	Yes	2	1	3	0	0
348	1	41	Low knowledge	No	3	3	3	0	0
348	2	41	Low knowledge	Yes	1	1	3	0	0
349	1	39	Medium knowledge	Yes	2	2	3	0	0
349	2	39	Medium knowledge	Yes	3	1	4	0	0
350	1	26	Low knowledge	Yes	1	1	1	1	0
350	2	26	Low knowledge	Yes	1	1	3	1	0
351	1	46	High knowledge	Yes	3	1	3	1	0
351	2	46	High knowledge	Yes	2	1	3	0	0
352	1	32	High knowledge	Yes	1	2	3	0	1
352	2	32	High knowledge	Yes	2	1	3	0	0
353	1	27	Medium knowledge	No	3	3	3	0	1
353	2	27	Medium knowledge	No	3	3	3	0	0
354	1	40	Low knowledge	No	2	2	2	1	0
354	2	40	Low knowledge	No	2	2	2	1	0
355	1	37	Low knowledge	Yes	2	2	2	1	0
355	2	37	Low knowledge	Yes	2	1	3	0	0
356	1	29	High knowledge	Yes	2	2	2	0	0
356	2	29	High knowledge	Yes	2	2	2	1	0
357	1	42	Low knowledge	Yes	4	3	1	1	0
357	2	42	Low knowledge	Yes	4	3	3	1	0
358	1	38	High knowledge	No	1	1	1	0	1
358	2	38	High knowledge	Yes	2	1	2	0	0
359	1	35	Low knowledge	Yes	3	2	3	0	0
359	2	35	Low knowledge	Yes	3	3	4	0	0
360	1	29	Low knowledge	No	4	3	3	1	0
360	2	29	Low knowledge	Yes	3	3	4	0	0
361	1	35	High knowledge	No	3	2	2	1	0
361	2	35	High knowledge	No	2	2	3	0	0
362	1	47	Medium knowledge	Yes	1	2	3	0	1
362	2	47	Medium knowledge	Yes	2	2	2	0	1
363	1	41	High knowledge	Yes	1	1	1	0	0
363	2	41	High knowledge	Yes	1	1	3	0	0
364	1	30	Medium knowledge	Yes	2	2	3	0	0
364	2	30	Medium knowledge	Yes	2	1	3	0	0
365	1	30	Low knowledge	Yes	3	3	4	0	1
365	2	30	Low knowledge	Yes	3	3	4	0	0
366	1	45	High knowledge	Yes	2	3	3	0	1
366	2	45	High knowledge	Yes	2	1	3	0	0
367	1	42	Low knowledge	No	4	2	3	1	0
367	2	42	Low knowledge	Yes	3	2	4	0	0
368	1	29	Low knowledge	No	4	1	1	0	1
368	2	29	Low knowledge	Yes	3	2	3	0	0
369	1	29	Medium knowledge	Yes	1	3	2	0	1
369	2	29	Medium knowledge	No	1	1	2	1	0
370	1	28	High knowledge	Yes	3	1	3	0	0
370	2	28	High knowledge	No	1	1	3	0	0
371	1	28	Medium knowledge	Yes	2	2	2	1	0
371	2	28	Medium knowledge	Yes	3	3	3	0	1
372	1	43	High knowledge	Yes	1	1	1	1	1
372	2	43	High knowledge	Yes	2	1	3	0	1
373	1	28	Low knowledge	No	3	2	3	0	0
373	2	28	Low knowledge	Yes	3	3	3	0	0
374	1	46	Low knowledge	Yes	2	3	3	0	1
374	2	46	Low knowledge	Yes	3	1	3	1	0
375	1	35	Low knowledge	Yes	4	3	3	0	0
375	2	35	Low knowledge	Yes	2	1	3	0	0
376	1	28	Low knowledge	No	2	2	3	0	0
376	2	28	Low knowledge	No	2	2	2	0	1
377	1	40	Low knowledge	Yes	2	2	2	0	0
377	2	40	Low knowledge	Yes	2	1	3	0	0
378	1	45	High knowledge	Yes	2	1	1	1	0
378	2	45	High knowledge	Yes	2	1	3	0	0
379	1	25	Low knowledge	Yes	4	3	3	0	0
379	2	25	Low knowledge	Yes	2	1	3	0	1
380	1	26	Low knowledge	Yes	3	3	4	0	1
380	2	26	Low knowledge	Yes	2	3	3	0	0
381	1	48	Medium knowledge	Yes	2	3	3	0	1
381	2	48	Medium knowledge	Yes	3	2	4	0	0
382	1	42	High knowledge	Yes	3	2	4	0	0
382	2	42	High knowledge	Yes	3	2	4	0	0
383	1	25	Low knowledge	No	4	3	3	1	0
383	2	25	Low knowledge	No	3	2	3	1	0
384	1	32	Low knowledge	No	2	2	2	1	0
384	2	32	Low knowledge	No	3	2	3	0	0
385	1	39	Medium knowledge	No	3	2	3	0	0
385	2	39	Medium knowledge	Yes	1	1	3	0	0
386	1	43	Medium knowledge	Yes	3	2	3	0	0
386	2	43	Medium knowledge	Yes	2	1	4	0	0
387	1	41	Medium knowledge	Yes	2	2	3	0	1
387	2	41	Medium knowledge	Yes	2	1	2	1	0
388	1	31	Low knowledge	Yes	3	3	3	1	0
388	2	31	Low knowledge	Yes	2	3	2	1	0
389	1	30	High knowledge	Yes	1	2	3	1	0
389	2	30	High knowledge	No	2	2	3	1	0
390	1	28	Medium knowledge	Yes	2	1	1	1	0
390	2	28	Medium knowledge	Yes	1	1	3	0	0
391	1	33	Low knowledge	No	3	3	3	1	0
391	2	33	Low knowledge	Yes	2	2	3	0	0
392	1	31	Medium knowledge	Yes	2	2	2	0	0
392	2	31	Medium knowledge	Yes	2	2	3	0	0
393	1	31	Medium knowledge	Yes	2	2	2	0	0
393	2	31	Medium knowledge	Yes	3	2	3	0	0
394	1	27	Low knowledge	Yes	2	3	3	0	1
394	2	27	Low knowledge	Yes	3	1	3	0	0
395	1	38	Low knowledge	Yes	3	2	3	0	0
395	2	38	Low knowledge	No	2	1	3	0	0
396	1	41	High knowledge	Yes	1	2	2	0	1
396	2	41	High knowledge	Yes	2	1	3	0	0
397	1	44	High knowledge	Yes	3	3	3	0	0
397	2	44	High knowledge	Yes	2	1	3	0	0
398	1	37	Low knowledge	Yes	2	3	3	0	1
398	2	37	Low knowledge	Yes	3	3	3	0	0
399	1	30	High knowledge	Yes	2	2	2	1	0
399	2	30	High knowledge	Yes	2	1	3	0	0
400	1	41	High knowledge	Yes	2	2	2	0	1
400	2	41	High knowledge	Yes	2	2	3	0	0
401	1	48	High knowledge	Yes	2	1	3	0	0
401	2	48	High knowledge	Yes	2	2	3	0	0
402	1	33	High knowledge	Yes	3	3	1	1	0
402	2	33	High knowledge	Yes	1	1	2	0	0
403	1	33	Low knowledge	No	3	2	3	0	0
403	2	33	Low knowledge	Yes	4	2	4	0	0
404	1	29	Low knowledge	Yes	3	3	3	1	0
404	2	29	Low knowledge	Yes	1	1	1	0	0
405	1	38	Medium knowledge	Yes	3	3	3	1	0
405	2	38	Medium knowledge	Yes	2	2	3	0	0
406	1	35	High knowledge	Yes	1	1	1	0	0
406	2	35	High knowledge		2	1	3	0	0
407	1	41	High knowledge	Yes	1	1	1	1	0
407	2	41	High knowledge	Yes	1	1	2	0	0
408	1	39	Low knowledge	Yes	2	3	4	0	1
408	2	39	Low knowledge	Yes	3	2	4	0	0
409	1	30	High knowledge	Yes	1	1	1	1	0
409	2	30	High knowledge	Yes	1	1	2	0	0
410	1	27	Low knowledge	No	3	3	3	1	0
410	2	27	Low knowledge	Yes	3	2	2	1	0
411	1	34	Low knowledge	No	2	2	2	0	0
411	2	34	Low knowledge	Yes	1	1	1	0	1
412	1	34	Low knowledge	No	2	2	2	1	0
412	2	34	Low knowledge	Yes	1	1	3	0	0
413	1	30	Medium knowledge	Yes	2	2	2	0	0
413	2	30	Medium knowledge	Yes	2	2	3	1	0
414	1	36	Medium knowledge	Yes	2	2	3	0	0
414	2	36	Medium knowledge	Yes	2	2	3	0	0
415	1	35	Medium knowledge	Yes	2	2	2	0	0
415	2	35	Medium knowledge	Yes	2	1	3	0	0
416	1	54	Low knowledge	Yes	3	1	3	0	0
416	2	54	Low knowledge	Yes	2	2	2	0	0
417	1	38	Low knowledge	Yes	2	2	2	0	0
417	2	38	Low knowledge	Yes	2	2	2	0	0
418	1	28	Low knowledge	Yes	2	2	2	0	0
418	2	28	Low knowledge	Yes	2	1	3	0	0
419	1	30	High knowledge	Yes	3	3	3	0	0
419	2	30	High knowledge	Yes	2	1	4	0	0
420	1	32	Low knowledge	Yes	2	2	2	0	0
420	2	32	Low knowledge	Yes	3	1	2	1	0
421	1	33	Medium knowledge	No	3	3	2	1	0
421	2	33	Medium knowledge	Yes	2	2	2	0	1
422	1	33	Low knowledge	Yes	3	4	4	0	1
422	2	33	Low knowledge	Yes	2	1	4	0	0
423	1	39	Low knowledge	Yes	2	2	2	1	0
423	2	39	Low knowledge	Yes	3	2	3	0	0
424	1	27	Low knowledge	Yes	1	3	4	0	1
424	2	27	Low knowledge	Yes	4	2	3	0	0
425	1	34	High knowledge	No	3	2	3	0	0
425	2	34	High knowledge	No	2	1	3	0	0
426	1	25	Low knowledge	No	3	3	3	0	0
426	2	25	Low knowledge	No	2	2	3	1	0
427	1	31	Medium knowledge	Yes	3	3	3	1	0
427	2	31	Medium knowledge	Yes	1	3	3	0	1
428	1	32	Medium knowledge	Yes	1	1	1	1	0
428	2	32	Medium knowledge	Yes	3	2	2	1	0
429	1	25	Low knowledge	No	1	2	4	0	1
429	2	25	Low knowledge	Yes	2	2	2	0	1
430	1	50	Low knowledge	Yes	3	3	3	0	0
430	2	50	Low knowledge	Yes	2	2	3	0	0
431	1	27	Medium knowledge	Yes	3	2	2	1	0
431	2	27	Medium knowledge	Yes	3	2	3	0	0
432	1	25	Low knowledge	No	3	1	2	1	0
432	2	25	Low knowledge	No	3	3	3	0	0
433	1	34	High knowledge	Yes	1	1	1	0	1
433	2	34	High knowledge	No	2	1	2	0	0
434	1	38	Medium knowledge	Yes	3	1	3	0	0
434	2	38	Medium knowledge	Yes	2	1	3	0	0
435	1	34	Low knowledge	No	3	3	3	1	0
435	2	34	Low knowledge	Yes	1	1	4	1	0
436	1	29	High knowledge	Yes	3	1	3	0	0
436	2	29	High knowledge	Yes	2	1	4	0	0
437	1	36	Medium knowledge	Yes	2	3	3	0	1
437	2	36	Medium knowledge	Yes	2	1	3	0	0
438	1	33	Medium knowledge	Yes	2	1	2	1	0
438	2	33	Medium knowledge	No	2	2	2	1	0
439	1	32	Medium knowledge	Yes	1	1	1	0	1
439	2	32	Medium knowledge	Yes	2	1	2	0	0
440	1	33	Low knowledge	Yes	4	4	4	0	1
440	2	33	Low knowledge	Yes	4	4	4	1	0
441	1	33	Low knowledge	Yes	2	2	3	0	0
441	2	33	Low knowledge	Yes	2	1	3	0	0
442	1	28	High knowledge	Yes	1	1	1	0	0
442	2	28	High knowledge	Yes	1	1	3	0	0
443	1	34	Low knowledge	Yes	1	3	4	0	1
443	2	34	Low knowledge	Yes	2	1	3	0	0
444	1	36	Low knowledge	Yes	3	3	3	0	0
444	2	36	Low knowledge	Yes	3	1	4	0	0
445	1	28	High knowledge	Yes	2	3	4	0	1
445	2	28	High knowledge	Yes	2	1	4	0	0
446	1	33	Medium knowledge	No	2	3	4	0	0
446	2	33	Medium knowledge	No	3	2	3	0	0
447	1	29	High knowledge	Yes	1	3	4	0	1
447	2	29	High knowledge	Yes	2	1	4	0	0
448	1	31	High knowledge	Yes	2	3	3	0	1
448	2	31	High knowledge	No	2	2	3	0	0
449	1	29	High knowledge	Yes	2	1	4	0	0
449	2	29	High knowledge	Yes	1	1	3	0	0
450	1	31	High knowledge	No	2	2	2	0	1
450	2	31	High knowledge	Yes	1	1	3	0	0
451	1	44	Low knowledge	Yes	2	2	3	0	1
451	2	44	Low knowledge	No	2	1	3	0	0
452	1	27	Low knowledge	Yes	2	2	3	0	0
452	2	27	Low knowledge	Yes	2	1	4	0	0
453	1	35	High knowledge	Yes	2	1	2	0	0
453	2	35	High knowledge	Yes	2	1	3	0	0
454	1	45	Medium knowledge	No	3	3	4	0	1
454	2	45	Medium knowledge	Yes	4	2	4	0	0
455	1	28	Low knowledge	Yes	1	2	2	0	0
455	2	28	Low knowledge	Yes	2	2	4	0	0
456	1	39	High knowledge	Yes	1	1	1	0	0
456	2	39	High knowledge	Yes	2	2	2	0	0
457	1	31	Medium knowledge	Yes	3	2	3	1	0
457	2	31	Medium knowledge	Yes	3	2	2	1	0
458	1	42	High knowledge	Yes	2	2	2	0	0
458	2	42	High knowledge	Yes	2	1	4	0	0
459	1	29	Low knowledge	No	3	3	3	0	0
459	2	29	Low knowledge	Yes	2	3	3	0	1
460	1	26	Low knowledge	Yes	3	3	4	0	0
460	2	26	Low knowledge	Yes	2	1	3	0	0
461	1	30	Medium knowledge	Yes	1	3	4	0	0
461	2	30	Medium knowledge	No	2	1	4	0	1
462	1	36	High knowledge	Yes	2	2	1	1	1
462	2	36	High knowledge	Yes	2	1	3	0	0
463	1	24	Medium knowledge	Yes	1	2	3	1	0
463	2	24	Medium knowledge	Yes	2	1	3	0	0
464	1	39	High knowledge	Yes	1	1	1	0	1
464	2	39	High knowledge	No	1	1	2	0	0
465	1	34	High knowledge	No	1	3	3	0	1
465	2	34	High knowledge	Yes	2	1	3	0	0
466	1	37	Low knowledge	Yes	2	2	2	1	0
466	2	37	Low knowledge	Yes	2	3	3	0	1
467	1	34	Low knowledge	Yes	2	2	3	0	0
467	2	34	Low knowledge	Yes	3	3	3	1	0
468	1	35	Low knowledge	Yes	2	2	3	0	0
468	2	35	Low knowledge	Yes	3	3	4	0	0
469	1	29	Medium knowledge	Yes	2	3	3	0	1
469	2	29	Medium knowledge	Yes	1	1	3	0	0
470	1	43	Medium knowledge	No	3	3	3	0	0
470	2	43	Medium knowledge	Yes	2	1	3	0	0
471	1	45	Medium knowledge	Yes	2	1	2	0	0
471	2	45	Medium knowledge	Yes	2	1	3	0	0
472	1	32	Low knowledge	Yes	2	2	2	0	1
472	2	32	Low knowledge	Yes	2	1	2	1	0
473	1	33	High knowledge	Yes	2	1	3	0	0
473	2	33	High knowledge	Yes	3	2	3	1	0
474	1	39	Medium knowledge	Yes	2	2	2	0	0
474	2	39	Medium knowledge	Yes	1	1	3	0	0
475	1	26	Low knowledge	Yes	3	2	4	0	0
475	2	26	Low knowledge	Yes	2	1	4	0	1
476	1	45	Medium knowledge	Yes	2	3	3	0	1
476	2	45	Medium knowledge	Yes	2	2	3	0	0
477	1	26	Low knowledge	Yes	3	2	3	1	0
477	2	26	Low knowledge	Yes	2	1	3	0	1
478	1	42	High knowledge	Yes	2	2	2	0	1
478	2	42	High knowledge	Yes	2	4	3	1	1
479	1	25	Low knowledge	No	3	3	3	1	1
479	2	25	Low knowledge	Yes	3	1	2	1	0
480	1	31	High knowledge	No	1	1	1	1	0
480	2	31	High knowledge	Yes	3	1	3	0	0
481	1	31	Low knowledge	Yes	2	2	1	1	1
481	2	31	Low knowledge	Yes	2	1	3	1	0
482	1	33	Medium knowledge	Yes	3	1	1	1	0
482	2	33	Medium knowledge	Yes	3	2	4	0	0
483	1	48	Medium knowledge	Yes	2	3	3	0	1
483	2	48	Medium knowledge	Yes	1	1	3	0	1
484	1	37	High knowledge	Yes	2	3	4	0	1
484	2	37	High knowledge	Yes	2	2	3	0	0
485	1	36	Medium knowledge	Yes	2	2	2	0	0
485	2	36	Medium knowledge	Yes	2	2	2	0	0
486	1	29	High knowledge	Yes	3	2	4	0	1
486	2	29	High knowledge	Yes	2	1	3	0	0
487	1	34	Low knowledge	No	3	3	3	1	0
487	2	34	Low knowledge	No	2	2	2	0	0
488	1	29	Medium knowledge	No	2	3	4	0	1
488	2	29	Medium knowledge	Yes	3	2	4	0	0
489	1	32	Medium knowledge	Yes	2	3	3	0	1
489	2	32	Medium knowledge	No	2	1	3	0	1
490	1	38	High knowledge	Yes	1	1	1	1	1
490	2	38	High knowledge	Yes	1	1	1	0	0
491	1	32	Medium knowledge	No	3	3	3	1	1
491	2	32	Medium knowledge	Yes	3	2	3	0	1
492	1	30	Low knowledge	No	1	3	4	0	1
492	2	30	Low knowledge	Yes	2	2	3	0	0
493	1	33	Low knowledge	Yes	3	2	4	0	0
493	2	33	Low knowledge	Yes	2	4	4	1	0
494	1	26	Low knowledge	No	1	1	1	0	0
494	2	26	Low knowledge	No	3	3	3	0	0
495	1	31	Low knowledge	Yes	1	1	3	0	0
495	2	31	Low knowledge	Yes	2	1	3	0	0
496	1	23	Medium knowledge	Yes	3	3	4	1	0
496	2	23	Medium knowledge	Yes	2	1	4	0	0
497	1	25	Medium knowledge	No	1	1	3	0	0
497	2	25	Medium knowledge	Yes	2	1	3	0	0
498	1	30	Low knowledge	Yes	3	2	3	1	0
498	2	30	Low knowledge	Yes	2	2	3	0	0
499	1	31	Medium knowledge	Yes	2	2	2	0	1
499	2	31	Medium knowledge	Yes	2	2	2	0	0
500	1	24	Low knowledge	No	2	2	3	0	0
500	2	24	Low knowledge	Yes	3	1	2	1	0
501	1	40	Low knowledge	Yes	1	1	1	0	0
501	2	40	Low knowledge	Yes	2	1	3	0	0
502	1	37	High knowledge	Yes	2	1	1	1	0
502	2	37	High knowledge	Yes	3	1	3	0	0
503	1	33	Low knowledge	Yes	3	3	3	0	1
503	2	33	Low knowledge	Yes	3	1	4	0	0
504	1	37	High knowledge	Yes	1	2	3	0	1
504	2	37	High knowledge	Yes	1	1	1	0	0
505	1	34	High knowledge	Yes	1	1	1	1	0
505	2	34	High knowledge	Yes	2	1	2	0	0
506	1	27	Medium knowledge	Yes	1	1	1	0	1
506	2	27	Medium knowledge	Yes	2	2	2	0	0
507	1	31	Medium knowledge	No	3	2	3	0	0
507	2	31	Medium knowledge	Yes	2	1	3	0	0
508	1	18	Medium knowledge	No	3	3	3	1	1
508	2	18	Medium knowledge	Yes	3	2	3	1	0
509	1	23	Low knowledge	No	2	2	2	0	0
509	2	23	Low knowledge	No	3	3	3	0	0
510	1	36	Low knowledge	Yes	3	3	3	0	0
510	2	36	Low knowledge	No	3	3	3	0	0
511	1	56	Medium knowledge	Yes	3	3	4	0	1
511	2	56	Medium knowledge	Yes	2	2	3	0	0
512	1	28	Medium knowledge	Yes	3	3	4	0	1
512	2	28	Medium knowledge	Yes	1	2	2	0	1
513	1	26	Low knowledge	No	3	3	3	1	0
513	2	26	Low knowledge	Yes	3	3	3	1	0
514	1	53	Low knowledge	Yes	2	3	3	0	1
514	2	53	Low knowledge	No	3	2	3	1	0
515	1	32	Low knowledge	Yes	2	2	2	1	0
515	2	32	Low knowledge	Yes	2	4	3	1	0
516	1	30	High knowledge	Yes	3	2	3	0	0
516	2	30	High knowledge	Yes	2	1	3	0	0
517	1	31	High knowledge	Yes	1	2	2	0	1
517	2	31	High knowledge	Yes	2	1	3	0	0
518	1	34	High knowledge	Yes	2	2	2	0	0
518	2	34	High knowledge	Yes	2	1	3	0	0
519	1	39	High knowledge	Yes	1	1	1	0	1
519	2	39	High knowledge	Yes	1	1	1	0	0
520	1	37	Low knowledge	Yes	1	1	3	0	1
520	2	37	Low knowledge	Yes	2	1	4	0	0
521	1	27	Low knowledge	Yes	3	3	3	0	0
521	2	27	Low knowledge	Yes	2	1	3	0	0
522	1	31	Low knowledge	Yes	2	4	4	0	1
522	2	31	Low knowledge	Yes	2	4	4	0	1
523	1	34	Medium knowledge	Yes	1	1	1	0	1
523	2	34	Medium knowledge	Yes	1	1	3	0	0
524	1	33	Medium knowledge	Yes	2	3	4	0	1
524	2	33	Medium knowledge	Yes	1	1	2	0	0
525	1	34	Low knowledge	No	2	3	3	0	1
525	2	34	Low knowledge	Yes	3	1	3	0	0
526	1	30	Low knowledge	Yes	3	3	3	1	1
526	2	30	Low knowledge	Yes	2	1	3	0	0
527	1	29	High knowledge	No	1	1	3	1	0
527	2	29	High knowledge	No	3	1	3	1	1
528	1	25	High knowledge	No	2	3	3	0	1
528	2	25	High knowledge	No	1	1	1	0	1
529	1	35	High knowledge	No	2	3	4	0	1
529	2	35	High knowledge	Yes	1	1	3	0	0
530	1	40	Medium knowledge	Yes	2	2	2	1	0
530	2	40	Medium knowledge	Yes	2	2	2	0	0
531	1	33	Low knowledge	Yes	2	2	2	0	0
531	2	33	Low knowledge	Yes	1	1	1	0	0
532	1	39	Low knowledge	Yes	3	1	4	0	0
532	2	39	Low knowledge	Yes	3	1	4	0	0
533	1	26	Low knowledge	No	3	3	3	1	0
533	2	26	Low knowledge	No	2	3	4	0	1
534	1	30	Low knowledge	Yes	4	4	4	0	0
534	2	30	Low knowledge	Yes	3	3	3	1	0
535	1	38	Low knowledge	Yes	3	2	3	0	0
535	2	38	Low knowledge	Yes	2	1	3	0	0
536	1	31	Low knowledge	No	3	2	2	1	0
536	2	31	Low knowledge	Yes	3	2	3	1	0
537	1	44	Medium knowledge	Yes	2	2	2	0	1
537	2	44	Medium knowledge	Yes	1	1	2	0	0
538	1	33	Medium knowledge	Yes	3	2	3	0	0
538	2	33	Medium knowledge	Yes	2	1	2	0	0
539	1	34	High knowledge	Yes	2	3	3	1	1
539	2	34	High knowledge	Yes	3	1	2	0	0
540	1	25	Medium knowledge	Yes	2	2	2	0	0
540	2	25	Medium knowledge	Yes	3	1	3	0	0
541	1	32	High knowledge	Yes	1	1	1	0	1
541	2	32	High knowledge	Yes	1	1	3	0	0
542	1	42	Low knowledge	No	4	2	2	1	0
542	2	42	Low knowledge	Yes	3	3	4	0	0
543	1	40	High knowledge	Yes	1	2	1	0	0
543	2	40	High knowledge	Yes	2	2	2	1	0
544	1	40	High knowledge	Yes	3	2	3	0	0
544	2	40	High knowledge	Yes	2	2	2	0	0
545	1	26	High knowledge	Yes	2	2	3	0	0
545	2	26	High knowledge	Yes	2	1	1	1	0
546	1	28	Low knowledge	No	2	1	2	0	0
546	2	28	Low knowledge	Yes	2	1	3	0	0
547	1	27	Medium knowledge	No	1	1	1	1	1
547	2	27	Medium knowledge	Yes	2	2	2	0	0
548	1	40	High knowledge	No	1	1	1	0	1
548	2	40	High knowledge	Yes	3	3	3	1	1
549	1	44	Medium knowledge	Yes	2	2	2	0	0
549	2	44	Medium knowledge	Yes	2	2	2	0	0
550	1	27	Low knowledge	Yes	3	3	3	1	0
550	2	27	Low knowledge	Yes	2	1	2	1	0
551	1	35	Low knowledge	Yes	4	4	4	1	0
551	2	35	Low knowledge	Yes	3	2	3	1	0
552	1	26	Low knowledge	Yes	2	3	3	1	0
552	2	26	Low knowledge	Yes	3	2	4	1	0
553	1	27	High knowledge	Yes	1	1	1	1	1
553	2	27	High knowledge	Yes	2	1	4	0	0
554	1	35	High knowledge	Yes	3	3	3	0	1
554	2	35	High knowledge	Yes	2	2	3	0	0
555	1	35	Low knowledge	No	1	2	3	1	1
555	2	35	Low knowledge	Yes	1	1	3	0	0
556	1	27	Low knowledge	Yes	2	2	2	0	0
556	2	27	Low knowledge	No	1	1	2	0	1
557	1	25	Low knowledge	Yes	2	2	2	1	0
557	2	25	Low knowledge	Yes	1	1	3	0	0
558	1	25	Medium knowledge	Yes	1	1	1	1	0
558	2	25	Medium knowledge	Yes	1	1	2	0	0
559	1	30	Low knowledge	Yes	2	3	4	0	1
559	2	30	Low knowledge	Yes	3	2	3	0	0
560	1	29	High knowledge	Yes	2	1	2	1	0
560	2	29	High knowledge	Yes	2	2	3	0	0
561	1	26	High knowledge	No	3	2	2	1	0
561	2	26	High knowledge		1	1	4	0	0
562	1	39	High knowledge	Yes	1	1	1	0	0
562	2	39	High knowledge	Yes	2	1	3	0	0
563	1	34	High knowledge	Yes	2	1	2	0	0
563	2	34	High knowledge	Yes	1	1	2	0	0
564	1	41	Medium knowledge	Yes	2	3	4	0	1
564	2	41	Medium knowledge	Yes	2	2	4	0	0
565	1	29	Low knowledge	Yes	3	3	3	1	1
565	2	29	Low knowledge	Yes	3	1	3	1	0
566	1	41	Low knowledge	Yes	2	3	3	0	1
566	2	41	Low knowledge	Yes	2	1	4	0	0
567	1	44	Medium knowledge	Yes	2	3	4	0	1
567	2	44	Medium knowledge	Yes	2	2	3	0	0
568	1	41	Low knowledge	Yes	2	3	3	0	1
568	2	41	Low knowledge	Yes	1	2	3	0	0
569	1	31	Low knowledge	Yes	3	2	3	1	0
569	2	31	Low knowledge	Yes	3	3	3	0	1
570	1	27	High knowledge	No	3	3	3	1	0
570	2	27	High knowledge	Yes	1	1	2	0	0
571	1	31	Medium knowledge	Yes	2	1	2	0	0
571	2	31	Medium knowledge	Yes	2	1	3	0	0
572	1	28	Low knowledge	Yes	3	2	4	0	0
572	2	28	Low knowledge	Yes	3	3	4	0	0
573	1	31	Low knowledge	Yes	1	1	2	0	0
573	2	31	Low knowledge	Yes	2	1	2	1	0
574	1	41	High knowledge	Yes	3	3	3	0	0
574	2	41	High knowledge	Yes	2	1	3	0	0
575	1	25	High knowledge	No	1	1	1	1	1
575	2	25	High knowledge	No	2	1	2	0	1
576	1	38	Low knowledge	Yes	2	2	2	1	0
576	2	38	Low knowledge	Yes	3	2	3	0	0
577	1	28	Low knowledge	Yes	1	1	1	1	0
577	2	28	Low knowledge	Yes	1	1	1	1	0
578	1	28	Low knowledge	Yes	1	1	1	0	0
578	2	28	Low knowledge	Yes	2	1	4	0	0
579	1	26	Medium knowledge	Yes	3	2	3	1	0
579	2	26	Medium knowledge	Yes	3	2	2	1	0
580	1	38	Low knowledge	No	2	1	3	0	0
580	2	38	Low knowledge	Yes	2	2	3	0	0
581	1	28	Medium knowledge	Yes	1	1	1	0	1
581	2	28	Medium knowledge	Yes	2	2	2	1	0
582	1	30	High knowledge	Yes	1	1	1	0	1
582	2	30	High knowledge	Yes	1	2	3	0	0
583	1	36	Medium knowledge	No	3	2	2	1	0
583	2	36	Medium knowledge	Yes	1	1	3	0	1
584	1	30	Low knowledge	No	3	3	3	1	0
584	2	30	Low knowledge	Yes	2	1	3	0	0
585	1	37	High knowledge	Yes	1	1	1	0	0
585	2	37	High knowledge	Yes	2	1	3	0	0
586	1	20	High knowledge	Yes	1	1	2	1	1
586	2	20	High knowledge	No	2	2	3	1	0
587	1	29	High knowledge	Yes	3	3	3	1	1
587	2	29	High knowledge	Yes	2	1	4	0	0
588	1	33	Medium knowledge	Yes	3	3	3	1	0
588	2	33	Medium knowledge	No	2	1	3	0	0
589	1	45	Medium knowledge	No	2	3	3	0	1
589	2	45	Medium knowledge	Yes	2	1	3	0	0
590	1	32	Medium knowledge	No	3	3	3	1	0
590	2	32	Medium knowledge	No	2	1	3	0	0
591	1	46	High knowledge	Yes	2	2	2	0	0
591	2	46	High knowledge	Yes	2	1	3	0	0
592	1	41	High knowledge	No	2	2	2	0	0
592	2	41	High knowledge	No	2	1	3	0	0
593	1	31	High knowledge	No	3	2	3	0	0
593	2	31	High knowledge	Yes	2	1	4	0	0
594	1	23	Low knowledge	No	2	2	2	1	1
594	2	23	Low knowledge	Yes	2	1	3	0	0
595	1	24	Low knowledge	No	1	2	3	0	0
595	2	24	Low knowledge	Yes	3	2	3	0	0
596	1	31	Low knowledge	Yes	3	3	3	0	0
596	2	31	Low knowledge	Yes	2	1	3	0	1
597	1	48	Medium knowledge	Yes	3	1	3	0	0
597	2	48	Medium knowledge	Yes	2	1	3	0	0
598	1	47	High knowledge	Yes	1	1	1	1	0
598	2	47	High knowledge	Yes	3	1	3	1	1
599	1	31	Low knowledge	No	3	3	3	0	0
599	2	31	Low knowledge	Yes	3	4	3	0	0
600	1	40	High knowledge	Yes	2	2	2	1	0
600	2	40	High knowledge	Yes	2	2	3	0	1
601	1	27	Medium knowledge	Yes	3	3	4	0	0
601	2	27	Medium knowledge	Yes	1	1	2	0	0
602	1	40	High knowledge	Yes	1	1	2	0	0
602	2	40	High knowledge	Yes	1	1	3	0	0
603	1	31	Medium knowledge	No	3	4	3	1	0
603	2	31	Medium knowledge	Yes	3	1	4	0	0
604	1	34	Medium knowledge	Yes	3	2	3	0	1
604	2	34	Medium knowledge	Yes	3	4	3	0	0
605	1	33	Low knowledge	Yes	1	1	1	1	0
605	2	33	Low knowledge	Yes	3	1	2	1	0
606	1	29	Low knowledge	Yes	1	1	1	1	1
606	2	29	Low knowledge	Yes	1	1	3	0	0
607	1	30	Low knowledge	Yes	3	3	3	1	0
607	2	30	Low knowledge	Yes	3	3	3	1	0
608	1	35	Medium knowledge	Yes	1	1	1	0	0
608	2	35	Medium knowledge	Yes	1	1	3	1	0
609	1	42	Low knowledge	Yes	3	2	4	0	0
609	2	42	Low knowledge	Yes	3	1	4	0	0
610	1	39	Low knowledge	Yes	2	2	3	0	1
610	2	39	Low knowledge	Yes	2	3	4	0	1
611	1	27	Medium knowledge	Yes	3	3	3	0	0
611	2	27	Medium knowledge	Yes	2	1	3	0	0
612	1	27	Low knowledge	Yes	2	3	3	1	0
612	2	27	Low knowledge	Yes	2	1	3	0	0
613	1	31	Low knowledge	Yes	2	2	3	0	1
613	2	31	Low knowledge	No	4	4	4	1	0
614	1	28	High knowledge	Yes	3	2	2	1	0
614	2	28	High knowledge	Yes	4	2	4	1	0
615	1	26	Low knowledge	No	2	4	4	0	1
615	2	26	Low knowledge	No	4	4	2	1	1
616	1	30	Medium knowledge	Yes	3	3	4	0	1
616	2	30	Medium knowledge	Yes	1	1	3	0	0
617	1	31	High knowledge	Yes	2	2	2	0	0
617	2	31	High knowledge	Yes	3	1	3	1	0
618	1	27	Medium knowledge	No	2	3	3	0	0
618	2	27	Medium knowledge	Yes	2	2	3	0	0
619	1	40	Medium knowledge	Yes	3	2	3	0	0
619	2	40	Medium knowledge	Yes	2	1	2	0	0
620	1	29	Low knowledge	Yes	3	2	3	1	0
620	2	29	Low knowledge	No	2	1	3	0	0
621	1	25	High knowledge	Yes	1	3	3	1	1
621	2	25	High knowledge	No	1	1	3	0	0
622	1	29	Low knowledge	No	2	4	4	1	1
622	2	29	Low knowledge	No	2	3	3	1	0
623	1	37	High knowledge	Yes	1	1	4	1	0
623	2	37	High knowledge	Yes	4	4	3	0	0
624	1	37	Medium knowledge	Yes	1	1	1	0	0
624	2	37	Medium knowledge	Yes	2	1	3	0	0
625	1	30	Medium knowledge	Yes	1	3	4	0	1
625	2	30	Medium knowledge	Yes	1	1	3	0	0
626	1	37	Low knowledge	Yes	2	2	3	0	0
626	2	37	Low knowledge	Yes	2	1	4	0	0
627	1	29	Low knowledge	Yes	3	2	2	1	0
627	2	29	Low knowledge	Yes	2	1	4	0	0
628	1	37	Medium knowledge	Yes	1	1	1	1	1
628	2	37	Medium knowledge	Yes	2	1	3	0	0
629	1	29	Low knowledge	Yes	2	3	4	0	0
629	2	29	Low knowledge	Yes	3	2	4	0	0
630	1	34	Medium knowledge	Yes	1	1	1	0	1
630	2	34	Medium knowledge	Yes	2	3	3	0	1
631	1	39	Low knowledge	Yes	2	2	3	0	1
631	2	39	Low knowledge	Yes	3	3	3	1	0
632	1	48	Low knowledge	Yes	2	3	4	0	1
632	2	48	Low knowledge	Yes	1	4	3	0	1
633	1	26	Low knowledge	No	1	3	4	0	1
633	2	26	Low knowledge	Yes	3	2	3	0	0
634	1	39	High knowledge	Yes	2	1	3	0	0
634	2	39	High knowledge	Yes	3	2	3	0	0
635	1	38	Medium knowledge	Yes	3	3	2	0	0
635	2	38	Medium knowledge	Yes	1	1	3	0	0
636	1	35	Medium knowledge	Yes	2	2	2	0	0
636	2	35	Medium knowledge	Yes	1	1	3	0	0
637	1	30	Low knowledge	Yes	1	3	2	0	1
637	2	30	Low knowledge	Yes	2	1	4	0	0
638	1	36	Low knowledge	Yes	3	4	4	1	0
638	2	36	Low knowledge	Yes	3	1	3	0	0
639	1	30	Medium knowledge	Yes	3	3	3	0	1
639	2	30	Medium knowledge	Yes	3	2	3	1	0
640	1	35	Medium knowledge	Yes	4	2	2	1	0
640	2	35	Medium knowledge	No	4	1	3	1	0
641	1	41	High knowledge	Yes	1	1	1	0	0
641	2	41	High knowledge	Yes	1	1	2	0	1
642	1	38	Medium knowledge	No	2	2	4	0	1
642	2	38	Medium knowledge	Yes	2	1	3	0	0
643	1	29	Low knowledge	Yes	2	3	3	0	1
643	2	29	Low knowledge	Yes	1	3	4	0	0
644	1	35	Low knowledge	No	4	2	3	1	0
644	2	35	Low knowledge	No	3	1	3	1	0
645	1	50	Medium knowledge	Yes	2	2	2	0	0
645	2	50	Medium knowledge	Yes	2	1	3	0	0
646	1	37	Medium knowledge	Yes	2	2	2	0	1
646	2	37	Medium knowledge	Yes	3	3	3	0	0
647	1	27	Low knowledge	No	3	4	3	0	1
647	2	27	Low knowledge	Yes	2	1	4	0	0
648	1	36	Medium knowledge	Yes	3	4	3	0	0
648	2	36	Medium knowledge	Yes	2	2	2	0	0
649	1	32	High knowledge	Yes	2	2	3	0	1
649	2	32	High knowledge	Yes	1	1	3	0	0
650	1	39	Low knowledge	No	2	2	2	0	0
650	2	39	Low knowledge	Yes	1	1	3	0	0
651	1	31	Low knowledge	No	4	4	3	1	0
651	2	31	Low knowledge	Yes	3	2	4	0	0
652	1	37	Low knowledge	Yes	2	1	1	1	1
652	2	37	Low knowledge	Yes	2	1	3	0	0
653	1	40	Medium knowledge	Yes	3	3	3	0	0
653	2	40	Medium knowledge	Yes	3	2	3	0	0
654	1	36	High knowledge	Yes	2	2	2	1	0
654	2	36	High knowledge	Yes	2	1	3	0	0
655	1	32	Low knowledge	No	3	3	4	0	1
655	2	32	Low knowledge	No	3	3	3	1	0
656	1	27	Low knowledge	Yes	3	2	1	1	1
656	2	27	Low knowledge	Yes	3	2	3	0	0
657	1	39	Low knowledge	Yes	2	2	2	1	0
657	2	39	Low knowledge	Yes	2	2	3	0	0
658	1	30	Low knowledge	No	2	2	2	0	0
658	2	30	Low knowledge	No	2	1	3	0	0
659	1	35	Medium knowledge	Yes	4	3	4	0	1
659	2	35	Medium knowledge	No	1	1	4	0	0
660	1	31	Medium knowledge	Yes	2	3	4	0	1
660	2	31	Medium knowledge	Yes	2	3	3	0	0
661	1	32	Low knowledge	No	3	4	4	0	1
661	2	32	Low knowledge	Yes	1	1	3	0	0
662	1	30	High knowledge	No	1	1	2	0	0
662	2	30	High knowledge	Yes	3	3	3	0	0
663	1	28	Medium knowledge	Yes	4	2	3	1	0
663	2	28	Medium knowledge	Yes	4	1	4	1	0
664	1	31	Low knowledge	Yes	3	3	3	1	0
664	2	31	Low knowledge	Yes	3	3	4	0	0
665	1	37	Medium knowledge	Yes	2	3	3	0	0
665	2	37	Medium knowledge	Yes	3	2	4	0	0
666	1	41	High knowledge	Yes	1	1	2	0	1
666	2	41	High knowledge	Yes	2	2	2	0	0
667	1	32	Low knowledge	No	2	3	2	1	1
667	2	32	Low knowledge	Yes	1	1	3	0	0
668	1	27	Low knowledge	Yes	3	3	4	0	0
668	2	27	Low knowledge	Yes	2	2	4	0	1
669	1	47	Medium knowledge	Yes	1	1	1	0	0
669	2	47	Medium knowledge	Yes	2	2	2	1	1
670	1	32	Medium knowledge	Yes	4	2	4	0	0
670	2	32	Medium knowledge	Yes	2	2	3	0	0
671	1	30	Medium knowledge	Yes	3	3	4	0	0
671	2	30	Medium knowledge	Yes	2	1	4	0	0
672	1	27	Medium knowledge	Yes	3	2	2	1	0
672	2	27	Medium knowledge	Yes	2	1	3	0	0
673	1	32	Low knowledge	Yes	2	3	3	1	0
673	2	32	Low knowledge	Yes	1	1	4	0	1
674	1	37	Medium knowledge	Yes	3	2	3	0	0
674	2	37	Medium knowledge	Yes	2	1	3	0	0
675	1	47	High knowledge	Yes	2	2	2	0	0
675	2	47	High knowledge	Yes	2	2	3	0	0
676	1	40	High knowledge	Yes	2	1	2	1	0
676	2	40	High knowledge	Yes	2	1	2	0	0
677	1	31	High knowledge	Yes	1	1	2	1	0
677	2	31	High knowledge	Yes	1	1	3	0	1
678	1	40	Medium knowledge	Yes	2	2	2	0	0
678	2	40	Medium knowledge	Yes	2	1	3	0	0
679	1	34	Low knowledge	No	2	2	2	0	0
679	2	34	Low knowledge	Yes	2	1	3	0	0
680	1	40	High knowledge	Yes	2	2	2	0	0
680	2	40	High knowledge	Yes	2	1	3	0	0
681	1	30	Low knowledge	Yes	3	4	3	1	0
681	2	30	Low knowledge	Yes	3	2	3	0	0
682	1	29	Low knowledge	Yes	2	2	2	0	1
682	2	29	Low knowledge	Yes	2	1	2	0	0
683	1	37	High knowledge	No	1	1	1	1	0
683	2	37	High knowledge	No	2	3	3	0	1
684	1	49	Low knowledge	Yes	2	3	3	0	0
684	2	49	Low knowledge	Yes	2	1	3	1	0
685	1	36	Low knowledge	Yes	1	1	1	0	0
685	2	36	Low knowledge	Yes	2	2	2	0	0
686	1	27	Low knowledge	No	3	3	3	1	0
686	2	27	Low knowledge	No	1	1	4	0	0
687	1	30	Low knowledge	No	3	3	3	1	0
687	2	30	Low knowledge	Yes	2	2	3	0	1
688	1	34	High knowledge	Yes	1	3	3	0	1
688	2	34	High knowledge	Yes	2	3	4	0	0
689	1	36	Low knowledge	Yes	3	3	3	1	1
689	2	36	Low knowledge	Yes	2	1	4	0	0
690	1	39	High knowledge	Yes	2	2	2	0	0
690	2	39	High knowledge	Yes	3	1	3	0	0
691	1	29	Low knowledge	Yes	3	2	3	0	0
691	2	29	Low knowledge	Yes	3	2	4	0	0
692	1	30	Low knowledge	Yes	3	3	4	0	1
692	2	30	Low knowledge	Yes	2	1	3	0	0
693	1	32	Medium knowledge	Yes	2	2	2	0	0
693	2	32	Medium knowledge	Yes	2	2	3	0	0
694	1	44	High knowledge	Yes	4	3	3	1	0
694	2	44	High knowledge	No	4	1	2	1	0
695	1	37	Low knowledge	Yes	3	1	3	0	0
695	2	37	Low knowledge	Yes	2	1	3	0	0
696	1	40	High knowledge	Yes	3	2	3	0	0
696	2	40	High knowledge	Yes	2	1	3	0	0
697	1	32	Medium knowledge	Yes	1	3	3	0	1
697	2	32	Medium knowledge	Yes	2	1	3	0	0
698	1	32	Low knowledge	Yes	2	2	3	0	0
698	2	32	Low knowledge	Yes	2	2	3	0	0
699	1	48	Low knowledge	Yes	2	2	2	0	0
699	2	48	Low knowledge	Yes	1	1	2	0	0
700	1	33	Low knowledge	Yes	2	2	3	0	0
700	2	33	Low knowledge	Yes	2	2	3	0	0
701	1	39	Low knowledge	Yes	3	3	3	1	0
701	2	39	Low knowledge	Yes	2	4	4	0	0
702	1	42	Medium knowledge	No	2	1	3	0	1
702	2	42	Medium knowledge	Yes	2	2	3	0	0
703	1	40	Low knowledge	Yes	3	3	3	1	0
703	2	40	Low knowledge	Yes	1	1	4	0	0
704	1	42	Low knowledge	Yes	3	3	3	0	0
704	2	42	Low knowledge	Yes	2	2	3	0	0
705	1	46	Medium knowledge	Yes	2	1	3	0	0
705	2	46	Medium knowledge	Yes	2	2	3	0	0
706	1	39	High knowledge	No	1	1	1	1	0
706	2	39	High knowledge	Yes	2	1	3	0	0
707	1	25	Low knowledge	No	2	2	3	0	0
707	2	25	Low knowledge	Yes	2	1	3	0	0
708	1	39	High knowledge	Yes	2	1	3	0	0
708	2	39	High knowledge	Yes	1	1	3	0	0
709	1	38	High knowledge	Yes	1	1	1	1	0
709	2	38	High knowledge	Yes	1	1	2	0	0
710	1	32	Medium knowledge	Yes	2	2	3	1	1
710	2	32	Medium knowledge	No	2	1	3	0	0
711	1	30	Low knowledge	Yes	3	2	4	0	0
711	2	30	Low knowledge	Yes	2	2	4	0	0
712	1	42	Low knowledge	Yes	3	3	4	0	1
712	2	42	Low knowledge	Yes	2	1	4	0	0
713	1	36	Low knowledge	No	2	2	3	0	0
713	2	36	Low knowledge	Yes	3	2	4	0	0
714	1	38	High knowledge	Yes	2	2	3	1	0
714	2	38	High knowledge	Yes	2	2	3	0	0
715	1	38	Medium knowledge	Yes	1	2	3	0	1
715	2	38	Medium knowledge	No	2	1	3	0	0
716	1	35	Low knowledge	Yes	3	3	3	1	0
716	2	35	Low knowledge	Yes	2	2	3	0	1
717	1	33	Low knowledge	No	2	3	4	0	1
717	2	33	Low knowledge	Yes	3	2	3	0	0
718	1	39	Medium knowledge	Yes	2	1	3	1	0
718	2	39	Medium knowledge	Yes	2	1	3	0	0
719	1	31	Low knowledge	Yes	3	3	3	1	0
719	2	31	Low knowledge	Yes	2	1	3	0	0
720	1	37	Medium knowledge	No	4	3	4	1	0
720	2	37	Medium knowledge	Yes	2	1	4	0	0
721	1	42	Low knowledge	Yes	3	2	2	0	0
721	2	42	Low knowledge	Yes	1	1	3	0	0
722	1	30	High knowledge	Yes	1	1	1	1	0
722	2	30	High knowledge	Yes	1	1	3	0	1
723	1	30	Medium knowledge	Yes	3	3	3	0	1
723	2	30	Medium knowledge	Yes	2	1	3	0	0
724	1	29	Low knowledge	Yes	2	3	3	0	1
724	2	29	Low knowledge	Yes	2	1	3	0	0
725	1	31	Low knowledge	No	3	3	3	1	1
725	2	31	Low knowledge	Yes	2	3	3	0	1
726	1	41	High knowledge	Yes	1	1	1	0	1
726	2	41	High knowledge	Yes	1	1	4	0	0
727	1	35	Low knowledge	Yes	3	3	3	1	0
727	2	35	Low knowledge	No	4	4	3	1	0
728	1	37	High knowledge	Yes	1	2	2	0	1
728	2	37	High knowledge	Yes	2	3	3	0	1
729	1	59	High knowledge	Yes	3	2	3	1	0
729	2	59	High knowledge	Yes	2	2	3	0	1
730	1	38	Low knowledge	Yes	2	3	2	0	0
730	2	38	Low knowledge	Yes	2	1	3	0	0
731	1	37	Medium knowledge	Yes	1	1	1	1	0
731	2	37	Medium knowledge	Yes	3	1	4	0	0
732	1	36	Low knowledge	Yes	3	3	3	0	0
732	2	36	Low knowledge	Yes	2	2	2	0	0
733	1	35	High knowledge	Yes	2	2	2	0	1
733	2	35	High knowledge	Yes	1	2	3	0	1
734	1	26	High knowledge	Yes	2	2	2	0	0
734	2	26	High knowledge	Yes	2	1	3	0	0
735	1	37	High knowledge	Yes	1	1	2	0	1
735	2	37	High knowledge	Yes	2	2	3	0	1
736	1	32	Medium knowledge	Yes	3	2	4	0	0
736	2	32	Medium knowledge	Yes	3	2	3	0	0
737	1	33	Low knowledge	Yes	2	3	3	0	0
737	2	33	Low knowledge	Yes	2	1	3	1	0
738	1	37	Low knowledge	Yes	1	1	1	0	0
738	2	37	Low knowledge	Yes	1	1	2	0	0
739	1	30	Low knowledge	Yes	1	3	4	0	0
739	2	30	Low knowledge	Yes	3	3	3	1	0
740	1	33	Medium knowledge	Yes	2	3	3	0	1
740	2	33	Medium knowledge	Yes	2	2	3	0	1
741	1	24	Medium knowledge	No	2	2	3	0	1
741	2	24	Medium knowledge	Yes	2	2	4	0	0
742	1	36	Medium knowledge	Yes	1	1	1	1	0
742	2	36	Medium knowledge	Yes	1	1	1	0	0
743	1	22	Low knowledge	No	3	4	4	0	0
743	2	22	Low knowledge	Yes	3	2	4	0	0
744	1	25	Low knowledge	No	2	3	3	0	1
744	2	25	Low knowledge	Yes	1	1	3	1	0
745	1	36	Low knowledge	Yes	2	2	2	1	1
745	2	36	Low knowledge	Yes	2	1	3	0	0
746	1	28	High knowledge	Yes	1	2	3	0	1
746	2	28	High knowledge	Yes	2	2	4	0	0
747	1	34	High knowledge	Yes	2	2	2	0	0
747	2	34	High knowledge	Yes	2	1	3	0	1
748	1	31	Low knowledge	No	4	4	4	0	0
748	2	31	Low knowledge	No	4	3	4	0	0
749	1	28	Medium knowledge	Yes	3	2	4	0	0
749	2	28	Medium knowledge	Yes	3	2	4	0	0
750	1	34	Low knowledge	Yes	2	2	2	0	1
750	2	34	Low knowledge	Yes	2	1	3	0	0
751	1	29	High knowledge	No	1	1	1	0	1
751	2	29	High knowledge	Yes	1	1	1	0	0
752	1	34	Low knowledge	Yes	3	3	3	0	0
752	2	34	Low knowledge	Yes	2	1	3	0	0
753	1	36	Low knowledge	No	3	3	3	1	0
753	2	36	Low knowledge	Yes	3	1	4	0	0
754	1	40	High knowledge	Yes	1	2	2	0	1
754	2	40	High knowledge	Yes	3	2	4	0	0
755	1	34	Low knowledge	Yes	4	3	4	0	0
755	2	34	Low knowledge	Yes	2	1	4	0	0
756	1	40	Low knowledge	Yes	3	3	3	0	1
756	2	40	Low knowledge	Yes	3	3	3	0	0
757	1	30	High knowledge	Yes	1	1	1	0	0
757	2	30	High knowledge	Yes	2	1	2	0	0
758	1	28	High knowledge	Yes	2	2	2	1	1
758	2	28	High knowledge	Yes	2	1	2	0	0
759	1	27	Medium knowledge	Yes	3	3	3	0	0
759	2	27	Medium knowledge	Yes	2	1	2	0	0
760	1	37	Medium knowledge	Yes	2	3	3	0	1
760	2	37	Medium knowledge	Yes	2	1	3	0	0
761	1	33	High knowledge	Yes	1	1	1	0	0
761	2	33	High knowledge	Yes	2	1	2	0	0
762	1	34	Low knowledge	Yes	3	2	2	1	0
762	2	34	Low knowledge	Yes	3	2	2	1	0
763	1	30	High knowledge	Yes	2	3	3	0	0
763	2	30	High knowledge	Yes	3	2	3	0	0
764	1	40	Low knowledge	Yes	3	3	3	0	0
764	2	40	Low knowledge	Yes	3	1	4	0	0
765	1	28	Medium knowledge	Yes	2	2	2	1	1
765	2	28	Medium knowledge	Yes	1	1	3	0	0
766	1	23	Low knowledge	Yes	3	3	3	0	1
766	2	23	Low knowledge	Yes	2	2	3	0	0
767	1	28	High knowledge	Yes	1	3	4	0	0
767	2	28	High knowledge	Yes	3	1	3	0	0
768	1	22	High knowledge	Yes	2	2	1	1	0
768	2	22	High knowledge	Yes	2	2	2	0	0
769	1	38	Low knowledge	No	3	3	3	1	1
769	2	38	Low knowledge	Yes	3	3	3	0	0
770	1	31	Medium knowledge	No	2	3	3	0	1
770	2	31	Medium knowledge	Yes	1	1	3	0	0
771	1	30	Low knowledge	Yes	2	3	4	0	0
771	2	30	Low knowledge	Yes	2	2	4	0	1
772	1	40	High knowledge	Yes	2	2	3	0	0
772	2	40	High knowledge	Yes	2	1	3	0	1
773	1	38	Low knowledge	Yes	2	2	2	0	0
773	2	38	Low knowledge	Yes	2	2	2	0	0
774	1	40	High knowledge	Yes	1	1	1	0	0
774	2	40	High knowledge	Yes	2	2	3	0	0
775	1	28	High knowledge	Yes	2	2	2	0	0
775	2	28	High knowledge	No	1	1	3	1	1
776	1	32	Medium knowledge	Yes	3	1	3	0	0
776	2	32	Medium knowledge	No	1	1	3	0	0
777	1	42	Medium knowledge	Yes	2	1	3	0	0
777	2	42	Medium knowledge	Yes	2	1	4	0	0
778	1	32	Medium knowledge	Yes	3	2	4	0	0
778	2	32	Medium knowledge	Yes	1	2	4	0	0
779	1	29	Low knowledge	No	3	3	4	0	0
779	2	29	Low knowledge	No	3	3	1	1	0
780	1	33	High knowledge	Yes	2	3	2	1	1
780	2	33	High knowledge	Yes	3	1	4	0	0
781	1	32	Medium knowledge	Yes	3	3	4	0	0
781	2	32	Medium knowledge	Yes	3	1	4	0	0
782	1	45	High knowledge	Yes	3	3	2	0	1
782	2	45	High knowledge	Yes	3	3	3	1	0
783	1	33	High knowledge	Yes	1	2	4	0	1
783	2	33	High knowledge	Yes	1	1	4	0	0
784	1	33	Low knowledge	Yes	2	2	2	0	0
784	2	33	Low knowledge	Yes	1	1	2	0	0
785	1	25	High knowledge	Yes	1	1	1	1	0
785	2	25	High knowledge	Yes	2	3	3	0	1
786	1	38	Medium knowledge	Yes	2	2	3	0	0
786	2	38	Medium knowledge	Yes	1	1	2	0	0
787	1	30	Medium knowledge	Yes	3	2	4	0	0
787	2	30	Medium knowledge	Yes	2	1	4	0	0
788	1	26	Low knowledge	Yes	2	3	3	0	1
788	2	26	Low knowledge	Yes	2	2	3	0	0
789	1	31	Medium knowledge	Yes	3	3	2	1	1
789	2	31	Medium knowledge	Yes	2	1	1	0	1
790	1	27	High knowledge	Yes	1	2	2	0	1
790	2	27	High knowledge	Yes	1	1	3	0	0
791	1	50	Low knowledge	Yes	2	2	3	0	1
791	2	50	Low knowledge	Yes	2	1	4	0	0
792	1	45	Medium knowledge	Yes	1	1	1	0	0
792	2	45	Medium knowledge	Yes	1	3	3	0	1
793	1	35	Medium knowledge	No	2	2	2	0	0
793	2	35	Medium knowledge	Yes	2	1	4	0	0
794	1	28	Medium knowledge	No	2	2	2	0	1
794	2	28	Medium knowledge	Yes	1	3	4	0	1
795	1	45	High knowledge	Yes	1	1	1	0	1
795	2	45	High knowledge	Yes	2	2	2	0	0
796	1	29	High knowledge	Yes	3	2	3	0	0
796	2	29	High knowledge	Yes	2	1	3	0	0
797	1	38	Low knowledge	Yes	3	2	3	0	0
797	2	38	Low knowledge	Yes	4	4	3	0	0
798	1	31	Low knowledge	No	2	3	3	0	1
798	2	31	Low knowledge	Yes	3	2	4	0	0
799	1	38	Low knowledge	Yes	2	3	2	0	0
799	2	38	Low knowledge	Yes	2	1	3	0	0
800	1	41	Medium knowledge	Yes	2	2	2	1	0
800	2	41	Medium knowledge	Yes	1	1	2	0	0
801	1	41	High knowledge	Yes	1	1	3	0	0
801	2	41	High knowledge	Yes	1	1	2	0	0
802	1	40	Medium knowledge	Yes	2	1	3	0	0
802	2	40	Medium knowledge	Yes	2	1	3	1	0
803	1	20	Low knowledge	Yes	1	1	1	1	0
803	2	20	Low knowledge	Yes	2	1	3	0	0
804	1	39	Medium knowledge	Yes	2	2	2	0	0
804	2	39	Medium knowledge	Yes	2	1	3	0	0
805	1	37	Medium knowledge	Yes	3	2	1	1	0
805	2	37	Medium knowledge	Yes	1	2	2	0	0
806	1	37	High knowledge	Yes	1	1	2	0	0
806	2	37	High knowledge	Yes	1	1	1	0	0
807	1	31	High knowledge	Yes	1	1	1	0	0
807	2	31	High knowledge	Yes	1	1	3	0	0
808	1	33	Low knowledge	Yes	3	2	4	0	0
808	2	33	Low knowledge	Yes	3	2	4	0	0
809	1	52	High knowledge	Yes	2	1	2	0	0
809	2	52	High knowledge	Yes	2	1	3	0	0
810	1	41	Low knowledge	Yes	2	2	2	0	0
810	2	41	Low knowledge	Yes	1	1	3	0	0
811	1	36	High knowledge	Yes	1	1	1	0	0
811	2	36	High knowledge	No	3	2	3	0	0
812	1	44	Medium knowledge	Yes	1	1	3	0	0
812	2	44	Medium knowledge	Yes	2	1	3	0	0
813	1	39	High knowledge	Yes	1	1	2	0	0
813	2	39	High knowledge	Yes	3	3	3	1	0
814	1	39	High knowledge	Yes	1	1	3	0	0
814	2	39	High knowledge	Yes	1	1	3	0	0
815	1	28	Low knowledge	Yes	2	2	3	0	0
815	2	28	Low knowledge	Yes	2	1	3	0	0
816	1	40	Low knowledge	Yes	3	2	4	0	0
816	2	40	Low knowledge	Yes	2	1	4	0	0
817	1	50	Low knowledge	Yes	2	2	3	0	1
817	2	50	Low knowledge	Yes	2	1	3	0	0
818	1	49	High knowledge	Yes	1	1	1	1	0
818	2	49	High knowledge	Yes	1	1	2	0	0
819	1	30	Medium knowledge	Yes	2	3	4	0	1
819	2	30	Medium knowledge	Yes	2	1	4	0	0
820	1	29	Medium knowledge	Yes	3	3	3	0	0
820	2	29	Medium knowledge	Yes	2	1	2	0	1
821	1	36	High knowledge	Yes	2	2	2	0	0
821	2	36	High knowledge	Yes	2	2	2	0	0
822	1	33	Low knowledge	Yes	3	3	3	0	0
822	2	33	Low knowledge		2	1	1	1	0
823	1	27	Medium knowledge	Yes	2	3	3	0	1
823	2	27	Medium knowledge	Yes	1	1	3	0	0
824	1	39	Low knowledge	No	2	3	3	0	1
824	2	39	Low knowledge	Yes	2	2	3	0	0
825	1	37	Low knowledge	Yes	3	3	3	1	1
825	2	37	Low knowledge	Yes	2	1	3	0	0
826	1	34	High knowledge	No	1	3	1	0	1
826	2	34	High knowledge	Yes	1	3	4	0	1
827	1	51	High knowledge	Yes	2	2	2	0	0
827	2	51	High knowledge	Yes	2	1	2	0	0
828	1	43	High knowledge	Yes	1	1	1	1	0
828	2	43	High knowledge	Yes	1	1	1	0	0
829	1	48	Medium knowledge	Yes	2	2	2	0	0
829	2	48	Medium knowledge	Yes	2	2	3	0	0
830	1	39	High knowledge	Yes	2	2	2	0	1
830	2	39	High knowledge	Yes	1	1	3	0	0
831	1	36	Low knowledge	Yes	2	2	3	1	1
831	2	36	Low knowledge	Yes	1	1	2	0	0
832	1	25	High knowledge	Yes	3	3	4	0	0
832	2	25	High knowledge	Yes	3	3	4	0	0
833	1	42	Low knowledge	Yes	1	1	1	0	1
833	2	42	Low knowledge	Yes	1	1	1	0	0
834	1	49	High knowledge	Yes	1	2	3	0	1
834	2	49	High knowledge	Yes	2	1	3	0	0
835	1	43	Medium knowledge	Yes	2	2	3	0	0
835	2	43	Medium knowledge	Yes	1	1	3	0	0
836	1	39	High knowledge	Yes	1	2	3	0	1
836	2	39	High knowledge	Yes	1	2	3	0	1
837	1	25	High knowledge	Yes	2	2	3	0	0
837	2	25	High knowledge	Yes	2	1	4	0	0
838	1	28	Low knowledge	No	2	2	2	1	1
838	2	28	Low knowledge	No	3	2	3	1	0
839	1	35	Low knowledge	No	3	3	3	0	1
839	2	35	Low knowledge	Yes	3	2	3	0	0
840	1	29	High knowledge	No	1	3	3	0	1
840	2	29	High knowledge	No	2	1	2	1	1
841	1	42	Medium knowledge	Yes	3	2	3	0	1
841	2	42	Medium knowledge		3	2	3	0	0
842	1	24	Low knowledge	Yes	2	3	3	0	0
842	2	24	Low knowledge	Yes	3	2	4	0	0
843	1	47	Low knowledge	Yes	2	2	3	0	0
843	2	47	Low knowledge	Yes	2	1	4	0	0
844	1	38	Medium knowledge	Yes	2	2	2	0	0
844	2	38	Medium knowledge	No	2	1	3	0	0
